# Supplementary material for: Fission Yeast CSL Transcription Factors: Mapping Their Target Genes and Biological Roles
Source: PLoS One. 2015 Sep 14;10(9):e0137820. doi: 10.1371/journal.pone.0137820 (PMC4569565; doi:10.1371/journal.pone.0137820)
Supplement: S1 Table — (XLS) [file pone.0137820.s007.xls]

## Sheet: List1
S1 Table. Fission yeast strains used in this study.
IDa	Genotype	Experiments	Source
JB32	h+s	ChIP-seq, microarrays, EMSA, western, cut, growth curves, cell size, lipid droplets	lab stock
JB710	h- ura4-D18	strain constructions	lab stock
PN559 (JB790)	h- ura4-D18 leu1-32 ade6-M216	microarrays	lab stock
MP44	h+s Δcbf11::kanR	microarrays, growth curves, lipid droplets	this study
MP114	h+s Δcbf11::natR	cut, cell size	this study
MP115	h- Δcbf11::natR	strain constructions	this study
MP22 (JB798)	h+s Δcbf11::kanR	microarrays, cell size	this study
MP34 (JB995)	h- Δcbf11::natR ura4-D18 ade6-M216 leu1-32	strain constructions	this study
MP23 (JB799)	h- Δcbf11::kanR ura4-D18 ade6-M216 leu1-32	strain constructions	this study
CBF11-KO (JB786)	h- Δcbf11::kanR leu1-32 ura4-D18 ade6-M216	microarrays	lab stock
MP141	h- Δcbf12::natR	strain constructions	this study
MP21 (JB797)	h+s Δcbf12::natR	microarrays, cell size	this study
MP03 (JB784)	h- Δcbf12::natR ura4-D18 leu1-32 ade6-M216	microarrays	[22]
MP25 (JB802)	h+s Δcbf11::kanR Δcbf12::natR	microarrays, cell size	this study
MP09 (JB788)	h- Δcbf12::natR Δcbf11::kanR leu1-32 ura4-D18 ade6-M210	microarrays, EMSA	[22]
MP19 (JB795)	h+s cbf11-ctap4::natR	ChIP-seq, ChIP, EMSA	this study
MP15 (JB793)	h- cbf11-ctap4::natR ura4-D18 leu1-32 ade6-M216	ChIP, EMSA	this study
MP20 (JB796)	h+s cbf12-ctap4::natR	ChIP-seq, ChIP	[21]
MP26 (JB816)	h+s cbf11-3HA::natR	ChIP	this study
JB149	h- sty1∆::ura4 ura4-D18	cell size	lab stock
MP382	h- Δcbf11::natR sty1∆::ura4 ura4-D18	cell size	this study
JB725	h- Δpka1::KanMX6	cell size	lab stock
MP351	h- Δcbf11::natR Δpka1::kanMX6	cell size	this study
a where two strain IDs are given, these represent the names used in the Folk laboratory followed by names used in the Bähler laboratory in parentheses
