# Supplementary material for: Fission Yeast CSL Transcription Factors: Mapping Their Target Genes and Biological Roles
Source: PLoS One. 2015 Sep 14;10(9):e0137820. doi: 10.1371/journal.pone.0137820 (PMC4569565; doi:10.1371/journal.pone.0137820)
Supplement: S2 Table — (XLS) [file pone.0137820.s008.xls]

## Sheet: List1
S2 Table. Oligonucleotides used in this study.
ID	Sequence (5'-3')	Purposea
mp41	CTTTGTTGTTCGTGATTCCAGGTGGGATTGTCATTATTGGAAAATGCGAGATTTTGCTAACGTCAAGTGCTTTTGGAAACCGGATCCCCGGGTTAATTAA	cbf11 HA/TAP knock-in (fwd)
mp42	CCTAATTCCATCATTTTGAAAACAAATTGTATTTCAATATTTCGCCATATGAAACCACACGTAAAATTAATCATGATGCAGAATTCGAGCTCGTTTAAAC	cbf11 TAP knock-in (rev)
mp55	CGCTGCTTTCTATATGTTAGAGTTTCCATAAGCTAGGATGTTTGTACAATATAAAGTTCATTTAATAAGAGAGATTTCAAGAATTCGAGCTCGTTTAAAC	cbf11 HA knock-in (rev)
mp57	CGCGCCACTTCTAAATAAGC	natMX6/kanMX6 cassette swapping (fwd)
mp58	TGGATGGCGGCGTTAGTATC	natMX6/kanMX6 cassette swapping (rev)
mp59	GCACTGCAGATGGGGGACTATTTTG	cbf11 cDNA recloning (fwd)
mp60	AATGCGGCCGCTCAGTTTCCAAAAGCAC	cbf11 cDNA recloning (rev)
mp61	GCACTGCAGATGTCCCCAAACGTTC	cbf12 cDNA recloning (fwd)
mp62	AATGCGGCCGCTTAGTGACTTTCCAAAGG	cbf12 cDNA recloning (rev)
RBP-fwd	ACAAGGGCCGTGGGAAATTTCCTAAGCCTC	RBP EMSA probe (fwd)
RBP-rev	GAGGCTTAGGAAATTTCCCACGGCCCTTGT	RBP EMSA probe (rev)
KSHV-fwd	ATAATCCGGGCGTGAGAAACAGAAACGGCC	KSHV EMSA probe (fwd)
KSHV-rev	GGCCGTTTCTGTTTCTCACGCCCGGATTAT	KSHV EMSA probe (rev)
mut-fwd	ATAATCCGGGCGTGAcAAACAGAAACGGCC	point-mutated KSHV EMSA probe (fwd)
mut-rev	GGCCGTTTCTGTTTgTCACGCCCGGATTAT	point-mutated KSHV EMSA probe (rev)
del-fwd	ATAATCCGGGCccaAcAAACAGAAACGGCC	mutated KSHV EMSA probe (fwd)
del-rev	GGCCGTTTCTGTTTgTtggGCCCGGATTAT	mutated KSHV EMSA probe (rev)
cut6-F	AAAGTTGGATGCGTGGGAACTCAAAAACAC	cut6 EMSA probe (fwd)
cut6-R	GTGTTTTTGAGTTCCCACGCATCCAACTTT	cut6 EMSA probe (rev)
C1450.16c-F	ACAAATGTTTTTTCCCACGGATGTAATCGT	ptl1 EMSA probe (fwd)
C1450.16c-R	ACGATTACATCCGTGGGAAAAAACATTTGT	ptl1 EMSA probe (rev)
map17	TAAAGTAGCCCTCCACCAAT	ChIP-qPCR; chr3_1396630_1396773 (fwd)
map18	GCCGTTATCAATGAGTCTGT	ChIP-qPCR; chr3_1396630_1396773 (rev)
map102	CTAAGATGACGGACAAGCA	ChIP-qPCR; chr3_1394867_1394962 (fwd)
map103	CGTAAACCCTAACCTAAGTTG	ChIP-qPCR; chr3_1394867_1394962 (rev)
map21	GCAAAGAATTGGGAGTGTATC	ChIP-qPCR; chr2_3814724_3814819 (fwd)
map22	CGCAAAATGTTATCAATTGG	ChIP-qPCR; chr2_3814724_3814819 (rev)
mp108	GCATGAACAAAACCTAAACG	ChIP-qPCR; chr2_841844_842006 (fwd)
mp109	AATCTCCCTTCTCGTTCCTT	ChIP-qPCR; chr2_841844_842006 (rev)
mp84	TCGCCATAAAGCAGAGAATA	ChIP-qPCR; chr1_4456289_4456367 (fwd)
mp85	TTCATTTGCTTTGCTCAACT	ChIP-qPCR; chr1_4456289_4456367 (rev)
map19	CACGCATCCAACTTTTCTAA	ChIP-qPCR; chr1_1253585_1253729 (fwd)
map20	ACCCACGAACAACCTACC	ChIP-qPCR; chr1_1253585_1253729 (rev)
map96	TTGCTACAGGAAGAGGAAG	ChIP-qPCR; chr1_1253522_1253603; cut6 (fwd)
map97	TAGAAAAGTTGGATGCGTG	ChIP-qPCR; chr1_1253522_1253603; cut6 (rev)
map98	CATTTCCTTGCCAATCTGT	ChIP-qPCR; chr2_1769832_1769958 (fwd)
map99	GTGTTTAGCGAGCATTATGT	ChIP-qPCR; chr2_1769832_1769958 (rev)
map100	GTGGGTACTGTCACAAAAT	ChIP-qPCR; chr2_2894864_2895000 (fwd)
map101	GCAACCGAATAGCAAGTC	ChIP-qPCR; chr2_2894864_2895000 (rev)
map01	TGATGATGGTATGGGAGTTT	ChIP-qPCR; chr1_3992249_3992344 (fwd)
map02	CGTTCATTTTCGCTACTTTG	ChIP-qPCR; chr1_3992249_3992344 (rev)
map11	GCGATTGTTTGATTTGTTTG	ChIP-qPCR; chr1_239163_239299 (fwd)
map12	CGAAAAGAACGATAGCAATG	ChIP-qPCR; chr1_239163_239299 (rev)
map65	GATACTCGGCAGCTTCTT	ChIP-qPCR; chr1_239348_239463 (fwd)
map66	TAGGTCGGGATCTGGTAT	ChIP-qPCR; chr1_239348_239463 (rev)
map13	AATGATATGCGGTTGTTGTT	ChIP-qPCR; chr2_1455330_1455455 (fwd)
map14	ACTCTTTTCACCTCCGATTC	ChIP-qPCR; chr2_1455330_1455455 (rev)
map15	GAGAGAGAAAGCGCAAATTT	ChIP-qPCR; chr1_1955176_1955299 (fwd)
map16	GCTGGACAGGCAATTACTTT	ChIP-qPCR; chr1_1955176_1955299 (rev)
mp100	AGTATCCGCTCAAAAGTTTG	ChIP-qPCR; chr1_1078113_1078264 (fwd)
mp101	GCGAAAATTTTCTTGCTCTT	ChIP-qPCR; chr1_1078113_1078264 (rev)
map82	CTTCGCAAGCTCAAAAGTC	ChIP-qPCR; chr3_1870883_1871047 (fwd)
map83	GTGACATTCGAGACTCACTT	ChIP-qPCR; chr3_1870883_1871047 (rev)
map84	CGACCGATTTCTTTGTTCC	ChIP-qPCR; chr1_4515193_4515087 (fwd)
map85	ACTGTTAGGCATTTACTGTG	ChIP-qPCR; chr1_4515193_4515087 (rev)
map90	GTATCGTCTTGCTCGGTT	ChIP-qPCR; chr2_1546066_1546198 (fwd)
map91	CCACACTTCCACCTGTTT	ChIP-qPCR; chr2_1546066_1546198 (rev)
map78	CGGTAAATTGATACGCCC	ChIP-qPCR; chr1_499187_499310; neg. control 1 (fwd)
map79	GACATCCCGACAATACATC	ChIP-qPCR; chr1_499187_499310; neg. control 1 (rev)
mp88	AGCTGCTAGACACCTTCAAA	ChIP-qPCR; chr1_1928359_1928274; neg. control 2 (fwd)
mp89	CCTACGGTCAAGAGAAAACT	ChIP-qPCR; chr1_1928359_1928274; neg. control 2 (rev)
a 'fwd' – forward primer; 'rev' – reverse primer.
