# Supplementary material for: Fission Yeast CSL Transcription Factors: Mapping Their Target Genes and Biological Roles
Source: PLoS One. 2015 Sep 14;10(9):e0137820. doi: 10.1371/journal.pone.0137820 (PMC4569565; doi:10.1371/journal.pone.0137820)
Supplement: S4 Table — (XLS) [file pone.0137820.s010.xls]

## Sheet: List1
S4 Table. Summary of expression microarray experiments performed in this study.
Genotype	Mediuma	Conditionb	Repeatsc	DEG criteriad	≥2× upe	≥2× downf
Δcbf11	YES	LOG phase	4	3 of 4	125	5
Δcbf12	YES	LOG phase	4	3 of 4	0	0
Δcbf11 Δcbf12	YES	LOG phase	3	2 of 3	164	23
Δcbf11	YES	STAT phase	2	2 of 2	23	19
Δcbf12	YES	STAT phase	2	2 of 2	2	5
Δcbf11 Δcbf12	YES	STAT phase	2	2 of 2	17	12
Δcbf11	EMM	LOG phase	2	2 of 2	17	4
Δcbf12	EMM	LOG phase	2	2 of 2	6	2
Δcbf11 Δcbf12	EMM	LOG phase	2	2 of 2	19	5
cbf11+ OE	EMM	12 hrs p.i.	2	2 of 2	0	0
cbf11+ OE	EMM	18 hrs p.i.	2	2 of 2	16	2
cbf12+ OE	EMM	12 hrs p.i.	2	2 of 2	10	7
cbf12+ OE	EMM	18 hrs p.i.	2	2 of 2	282	17
a YES – yeast extract with supplements; EMM – Edinburgh minimal medium
b LOG – logarithmic phase; STAT – early stationary phase; 12/18 hours post induction
c number of independent biological repeats performed
d criteria for calling DEGs; crossing the 2-fold change threshold in n out of N independent biological repeats
e number of ≥2× upregulated genes meeting the criteria for DEG calling
f number of ≥2× downregulated genes meeting the criteria for DEG calling
