# Supplementary material for: Fission Yeast CSL Transcription Factors: Mapping Their Target Genes and Biological Roles
Source: PLoS One. 2015 Sep 14;10(9):e0137820. doi: 10.1371/journal.pone.0137820 (PMC4569565; doi:10.1371/journal.pone.0137820)
Supplement: S5 Table — (XLS) [file pone.0137820.s011.xls]

## Sheet: S5 Table
S5 Table. Genes showing differential expression in CSL deletion or overexpression (from Fig. 1A).
Systematic name	Primary name	∆cbf11 YES LOG run1	∆cbf11 YES LOG run2	∆cbf11 YES LOG run3	∆cbf11 YES LOG run4	∆cbf12 YES LOG run1	∆cbf12 YES LOG run2	∆cbf12 YES LOG run3	∆cbf12 YES LOG run4	∆cbf11 ∆cbf12 YES LOG run1	∆cbf11 ∆cbf12 YES LOG run2	∆cbf11 ∆cbf12 YES LOG run3	cbf11 YES STAT run1	cbf11 YES STAT run2	cbf12 YES STAT run1	cbf12 YES STAT run2	∆cbf11 ∆cbf12 YES STAT run1	∆cbf11 ∆cbf12 YES STAT run2	cbf11 EMM LOG run1	cbf11 EMM LOG run2	cbf12 EMM LOG run1	cbf12 EMM LOG run2	∆cbf11 ∆cbf12 EMM LOG run1	∆cbf11 ∆cbf12 EMM LOG run2	cbf11 OE 12h run1	cbf11 OE 12h run2	cbf11 OE 18h run1	cbf11 OE 18h run2	cbf12 OE 12h run1	cbf12 OE 12h run2	cbf12 OE 18h run1	cbf12 OE 18h run2	cluster	Cbf11 ChIP-seq peak	Cbf12 ChIP-seq peak
SPBC14F5.04c	pgk1	NA	NA	1.133	1.039	0.949698	1.355	0.985	1.224	1.106	0.951	1.467	4.96	5.372	2.907	2.615	4.335	NA	NA	1.385	NA	1.198	NA	1.339	2.353	NA	2.844	NA	NA	0.993	NA	NA	4	NA	1	NA
SPBC2A9.02	SPBC2A9.02	3.842	3.067	2.95	3.925	0.932584	0.684	1.061	1.353	4.376	3.037	3.977	0.817	0.658	0.55	0.973	0.832	0.457	1.343	1.748	0.666	1.046	1.139	1.885	1.148	1.053	1.462	1.214	0.619	0.891	1.434	0.603	3	NA	NA	NA
SPAPB1A11.03	SPAPB1A11.03	NA	NA	6.482	5.766	1.11741	NA	1.202	0.517	3.403	4.796	NA	3.134	NA	1.101	1.097	3.084	1.169	2.533	1.263	0.873	0.879	4.29	2.163	1.415	0.877	1.249	1.061	1.458	NA	2.854	NA	2	NA	NA	NA
SPAPB1A11.02	SPAPB1A11.02	NA	NA	2.169	1.825	NA	NA	1.123	NA	1.442	2.173	NA	2.242	2.643	0.301	1.492	1.876	1.511	NA	NA	NA	NA	NA	NA	NA	NA	NA	NA	NA	NA	10.11	NA	NA	NA	NA	NA
SPBC3E7.02c	hsp16	33.81	NA	10.11	10.9	0.869919	0.383	0.979	0.9	8.524	10.87	18.36	3.287	2.977	0.731	1.424	4.054	1.68	5.941	3.461	1.136	0.837	15.27	5.475	1.39	1.099	6.278	2.149	1.28	1.014	2.399	1.464	2	NA	NA	1
SPAC4H3.08	SPAC4H3.08	14.04	9.861	3.673	12.56	0.584416	NA	NA	NA	10.94	8.131	7.728	1.597	0.891	0.594	1.583	1.903	0.476	3.265	1.343	1.605	0.715	6.755	1.667	1.449	0.785	2.127	0.63	22.83	1.947	6.136	19.66	2	NA	NA	NA
SPCC830.07c	psi1	3.278	5.285	2.005	2.713	1.16071	0.867	1.037	1.089	2.97	1.959	3.118	1.953	1.2	0.984	1.113	2.131	1.048	1.154	0.954	0.944	0.812	1.001	0.793	1.062	1.087	1.976	1.755	1.821	1.013	1.792	2.99	4	NA	NA	NA
SPAC27D7.03c	mei2	0.272	0.736	1.043	0.428	0.976178	1.333	0.685	1.167	0.371	0.734	0.406	0.787	0.247	0.599	1.146	0.759	0.163	1.902	2.11	4.438	1.311	1.281	1.27	1.225	1.25	0.562	0.995	1.679	0.927	1.152	0.947	5b	NA	1	1
SPBC660.05	SPBC660.05	7.054	NA	5.794	6.139	0.862434	NA	1.005	1.317	5.102	6.25	2.325	2.493	0.766	0.665	0.629	1.681	0.33	NA	NA	NA	NA	NA	NA	1.079	NA	1.253	1.263	3.342	NA	3.025	7.299	2	NA	1	NA
SPBC660.07	ntp1	4.892	4.339	2.107	2.209	1.03743	0.961	1.044	0.86	3.065	2.699	NA	1.412	0.976	0.868	0.983	1.36	0.582	1.637	1.272	1.081	0.858	1.775	1.372	1.055	0.996	1.702	1.093	2.629	1.128	3.903	3.144	4	NA	NA	NA
SPBC660.06	SPBC660.06	3.793	2.123	3.214	0.487	1.06538	0.776	0.976	0.237	0.418	3.116	4.431	1.15	1.038	0.754	0.917	1.011	1.092	1.56	1.331	1.087	1.016	1.701	1.424	1.22	0.963	1.736	0.947	1.983	1.023	3.556	1.581	5a	NA	NA	1
SPBC660.09	mug168	1.603	1.581	1.916	1.647	0.956386	0.924	1.079	1.039	1.478	1.624	2.052	1.579	0.974	0.93	1.04	1.342	0.883	1.121	1.054	0.969	1.024	1.062	1.145	1.098	1.053	1.134	1.101	2.893	1.049	3.248	2.821	4	NA	NA	NA
SPAC27D7.09c	SPAC27D7.09c	11.89	6.319	2.854	5.635	1.11404	2.763	1.078	1.965	8.367	4.402	10.13	2.934	1.783	0.748	1.283	3.596	1.42	2.182	1.081	1.653	0.688	2.927	1.268	1.229	0.986	1.83	1.006	0.664	1.95	2.254	0.436	2	NA	NA	1
SPCC1840.12	SPCC1840.12	2.183	NA	2.048	2.076	NA	NA	1.164	0.508	2.791	2.254	NA	2.579	1.849	NA	1.162	1.08	2.076	1.398	0.919	1.049	1.09	1.581	0.937	1.612	1.041	1.94	1.17	5.68	0.747	5.581	2.898	5a	NA	NA	NA
SPCC74.09	mug24	NA	NA	1.646	1.719	NA	NA	1.081	NA	2.2	2.541	NA	NA	0.488	NA	0.839	NA	0.648	1.283	NA	1.013	NA	2.75	NA	0.884	NA	1.235	1.238	1.111	NA	0.866	NA	NA	NA	NA	NA
SPCC74.05	rpl2702	0.619	0.728	0.699	0.683	1.08446	0.868	0.876	0.566	0.473	0.72	0.492	0.99	1.042	1.307	0.912	0.843	1.408	0.969	0.802	1.039	0.872	0.996	0.759	1.43	0.883	1.287	0.893	0.936	0.957	NA	0.738	5b	NA	NA	NA
SPAC637.03	SPAC637.03	16.62	8.839	2.608	1.915	0.634845	1.201	0.996	1.332	2.602	2.468	6.716	1.05	0.433	0.856	1.171	1.014	0.208	3.657	1.606	2.287	0.822	5.161	1.732	1.226	0.821	4.603	0.969	5.687	1.277	15.24	4.466	1	NA	NA	1
SPBPB21E7.04c	SPBPB21E7.04c	38.56	14.61	6.992	0.202	0.911765	NA	1.162	0.359	0.176	7.233	16.84	0.703	NA	0.304	0.787	0.445	1.72	10.09	2.138	3.219	1.112	12.23	1.951	1.28	1.057	5.472	1.084	1.294	0.789	6.298	1.86	NA	NA	NA	NA
SPBC12C2.03c	SPBC12C2.03c	1.249	1.161	1.779	1.119	1.07363	0.827	1.164	1.581	1.718	1.829	1.449	0.714	0.848	0.988	1.117	0.924	0.867	0.93	0.849	0.908	0.961	1.057	0.912	1.06	0.976	1.301	1.066	3.574	0.982	2.252	3.874	5a	NA	1	NA
SPBC32F12.03c	gpx1	3.016	3.036	2.98	2.586	0.918455	0.993	1.004	0.712	2.03	3.042	2.629	1.436	0.905	1.031	1.174	1.552	0.471	1.635	1.809	1.579	1.126	1.91	2.056	1.396	0.998	1.756	1.079	4.921	1.461	20.45	6.421	1	NA	NA	1
SPBC365.12c	ish1	6.734	4.643	3.987	4.973	0.987654	1.397	0.903	1.167	7.284	5.038	8.907	1.387	0.773	1.128	1.046	1.526	0.411	2.054	1.088	1.713	0.628	2.458	1.095	0.862	0.956	1.31	0.896	4.542	1.256	11.17	6.955	2	NA	NA	NA
SPCPB1C11.03	SPCPB1C11.03	1.88	2.075	0.725	1.778	0.986667	0.689	0.925	1.49	2.291	0.605	2.809	0.816	0.962	1.067	0.888	0.892	1.186	1.102	0.935	0.549	0.907	1.276	0.903	0.948	1.024	0.689	0.726	0.442	1.013	0.555	0.448	5b	NA	1	NA
SPBPB21E7.01c	eno102	35.19	5.587	1.777	1.691	NA	NA	1.228	0.469	1.361	2.169	NA	NA	0.45	NA	1.036	NA	0.179	10.82	NA	4.327	NA	NA	2.781	NA	NA	1.157	NA	1.478	NA	4.689	3.593	3	NA	NA	NA
SPCC162.04c	wtf13	2.162	1.493	2.031	1.715	0.628607	NA	0.903	0.971	2.421	2.201	1.859	0.857	0.81	0.799	0.734	0.929	0.597	1.408	1.036	1.249	0.862	1.342	0.996	1.084	0.957	1.208	0.864	1.411	0.915	1.308	1.141	4	NA	NA	NA
SPAC1B3.03c	wis2	1.585	2.163	1.733	2.193	0.949686	0.441	1.111	0.998	1.665	1.432	1.343	2.957	5.506	0.997	1.365	3.251	5.511	0.852	1.113	0.732	1.389	0.929	1.043	1.656	1.118	2.081	1.735	1.395	1.133	0.776	1.539	4	NA	NA	NA
SPBC359.03c	aat1	0.531	0.391	0.346	0.542	0.969828	0.703	0.951	1.313	0.723	0.38	0.402	2.45	2.23	0.598	1.07	2.004	1.497	0.963	0.763	0.546	0.959	0.879	0.763	1.059	0.958	1.124	1.124	0.376	1.006	0.42	0.479	5b	NA	1	1
SPBC359.04c	SPBC359.04c	0.406	NA	0.619	0.601	1.16393	NA	0.989	1.07	0.663	0.546	NA	NA	NA	NA	NA	NA	NA	NA	NA	NA	NA	NA	NA	1.322	NA	1.156	NA	59.51	6.345	14.03	NA	NA	NA	NA	NA
SPBC21C3.08c	car2	0.697	0.363	0.477	0.418	0.82561	1.709	0.927	0.999	0.519	0.471	0.533	1.045	1.259	1.219	0.842	0.981	1.469	1.014	0.853	1.23	0.873	1.066	0.844	1.274	0.99	1.367	1.266	1.477	1.779	0.999	1.183	5b	NA	1	NA
SPAC3G9.11c	SPAC3G9.11c	6.914	3.87	2.816	5.365	0.944625	0.889	1.073	0.965	6.484	4.974	4.402	19.75	3.095	3.234	1.77	20.22	2.259	4.495	1.215	1.795	0.756	5.549	1.477	1.412	0.919	1.406	0.739	2.021	1.101	5.904	1.352	2	NA	NA	NA
SPBC354.13	rga6	1.172	1.346	1.18	1.129	1.13144	0.969	0.952	1.395	1.331	1.213	1.205	0.939	0.69	0.81	0.975	0.93	0.801	0.982	1.093	1.009	1.02	1.076	1.078	1.051	0.991	1.096	1.021	3.887	0.914	3.363	4.915	5a	NA	NA	NA
SPAC27D7.11c	SPAC27D7.11c	3.874	1.82	1.563	2.086	1.3303	7.249	1.1	1.922	3.367	1.982	2.333	1.362	0.827	0.688	0.982	1.4	0.711	1.637	0.918	2.39	0.646	1.921	1.152	1.581	0.891	1.593	0.948	0.853	1.94	3.363	0.67	4	NA	1	1
SPAC11D3.13	SPAC11D3.13	2.254	2.906	2.147	3.634	0.843049	NA	1.186	0.992	3.444	2.433	NA	NA	1.827	NA	1.572	NA	1.116	1.052	0.782	0.784	0.788	1.265	0.738	1.08	0.922	1.789	1.154	0.539	0.844	1.068	0.709	4	NA	NA	NA
SPAC22H10.13	zym1	21.89	11.29	7.549	10.09	0.876289	2.446	1.298	0.832	8.128	18.89	14.45	0.722	0.311	1.217	NA	0.611	0.163	3.839	0.955	6.059	0.797	6.543	1.385	1.125	0.875	0.84	0.859	1.896	0.987	8.625	2.13	NA	NA	NA	NA
SPBC4F6.17c	SPBC4F6.17c	2.391	4.212	2.302	3.239	0.880435	0.627	1.035	1.051	3.286	2.621	3.192	1.827	1.337	1.228	1.027	1.796	1.075	1.205	1.07	1.118	1.056	1.259	0.991	1.108	1.174	2.001	2.059	1.614	1.001	1.475	2.133	4	NA	NA	NA
SPBC4B4.08	ght2	1.648	1.374	0.949	1.191	1	1.24	1.028	1.418	1.722	1.086	1.594	0.522	0.615	0.478	0.574	0.36	0.334	1.448	1.136	0.903	0.914	1.507	1.378	1.202	0.945	1.41	1.135	1.331	0.995	1.745	1.748	5a	NA	1	1
SPAC11G7.06c	mug132	0.715	0.986	1.078	1.243	0.941452	0.845	0.872	1.298	1.443	0.964	1.223	0.614	0.814	1.089	0.907	0.75	0.891	0.843	1.032	0.85	1.087	0.894	1.17	0.984	1.067	1.101	1.131	1.398	1.024	2.85	2.201	5a	NA	NA	NA
SPAC167.06c	mug143	2.58	2.281	2.092	1.631	0.930894	0.954	1.067	0.746	1.126	2.265	2.764	1.137	0.675	1.054	1.197	1.116	0.305	1.38	0.964	1.296	0.656	1.341	0.898	0.897	1.064	1.375	1.008	2.517	1.193	9.346	4.102	1	NA	NA	NA
SPAP8A3.04c	hsp9	14.33	9.467	8.082	8.937	0.84375	1.441	1.112	0.832	6.97	12.45	10.56	1.615	0.744	1.827	1.145	2.307	0.332	6.122	3.127	7.179	1.24	10.09	4.604	1.646	0.917	1.997	0.658	0.804	1.081	NA	1.4	2	NA	1	NA
SPAC32A11.02c	SPAC32A11.02c	2.56	2.072	2.849	2.111	0.953917	1.033	0.965	0.688	2.126	3.714	3.311	0.732	0.289	1.914	1.372	1.171	0.381	1.181	0.968	0.87	0.944	1.365	1.226	0.85	1.12	1.064	1.181	1.101	1.14	1.062	1.779	4	NA	NA	NA
SPCC794.02	wtf5	1.302	1.516	2.125	2.052	0.803184	0.703	1.034	0.975	2.718	2.419	2.064	0.829	0.774	0.855	1.023	0.934	0.594	1.109	0.964	0.971	1.004	1.058	0.947	0.958	1.001	1.034	0.876	1.229	1.005	1.224	1.392	4	NA	1	NA
SPBP4G3.02	pho1	0.874	1.334	0.561	0.505	0.925251	2.112	0.657	1.216	0.252	0.316	0.471	0.689	1.666	0.753	1.011	0.757	1.667	2.278	1.193	5.782	1.113	1.699	1.413	1.823	1.255	1.52	1.04	1.743	1.174	6.933	0.977	5b	NA	NA	1
SPBC32F12.10	SPBC32F12.10	1.946	1.937	1.165	1.125	0.969343	1.14	0.914	0.897	1.233	1.202	1.854	1.694	0.736	1.047	1.115	1.64	0.488	1.167	1.342	1.097	0.988	1.062	1.268	0.786	1.077	1.335	1.112	2.205	1.204	2.215	2.428	5a	NA	NA	1
SPBC365.02c	cox10	0.943	0.936	0.947	0.87	1.22331	NA	1.002	0.982	0.857	0.96	NA	0.958	0.808	1.06	1.151	0.99	0.733	1.083	0.978	1.053	0.946	1.019	0.892	0.99	0.979	1.28	1	3.854	1.033	3.892	4.359	5a	1	1	NA
SPBC1773.12	SPBC1773.12	1.16	1.429	0.888	1.006	NA	NA	1.093	NA	0.81	0.999	NA	1.86	1.788	NA	1.178	1.6	1.524	NA	1.911	1.206	1.151	0.914	1.535	1.158	0.963	0.738	0.794	22.29	NA	7.667	17.33	1	NA	NA	NA
SPBC1773.13	SPBC1773.13	NA	NA	0.632	0.72	0.889669	1.351	0.824	0.902	0.714	0.666	0.992	1.295	1.191	1.051	1.189	1.114	0.999	1.68	1.677	1.014	1.194	0.844	1.736	0.939	1.069	1.139	1.085	3.78	1.167	4.662	4.611	1	NA	NA	NA
SPBC29A10.03c	pcf1	1.026	1.156	1.068	0.949	1.08948	1.187	0.979	0.719	0.817	1.052	1.171	0.945	0.964	1.092	0.844	0.812	0.962	0.995	1.025	1.008	1.092	0.966	1.054	0.901	1.099	1.251	1.128	2.436	1.093	2.508	3.134	5a	NA	NA	NA
SPBC215.05	gpd1	3.026	3.374	2.912	3.36	0.919395	1.098	1.118	1.329	4.194	3.329	3.279	0.832	0.611	1.035	1.076	1.048	0.426	1.432	1.164	1.061	0.809	1.454	1.317	1.352	1.036	1.907	1.098	0.86	1.19	1.504	1.097	4	1	1	NA
SPAPB15E9.01c	SPAPB15E9.01c	0.567	0.618	0.583	0.623	1.0395	0.962	1.288	1.1	0.967	0.82	0.692	0.441	0.421	0.613	NA	0.589	0.579	NA	NA	NA	NA	NA	NA	1.44	NA	1.338	NA	0.947	0.793	1.061	0.469	5b	NA	NA	1
SPBC1711.08	SPBC1711.08	1.898	1.466	1.476	1.961	1.04907	0.639	0.979	1.713	1.973	1.255	1.481	2.296	2.082	1.141	1.235	2.382	1.836	1.064	0.924	0.986	1.032	1.212	0.884	1.432	0.904	1.617	1.207	1.382	0.993	0.979	1.347	4	NA	NA	NA
SPBC1711.11	SPBC1711.11	1.843	1.541	1.503	1.14	1.06998	NA	1.136	NA	NA	NA	NA	0.979	0.648	0.926	0.986	0.989	0.37	1.303	NA	1.048	0.886	1.309	1.022	0.945	0.997	1.049	0.989	2.56	1.089	6.517	4.066	1	NA	NA	NA
SPCC4G3.12c	SPCC4G3.12c	1.801	1.272	1.108	0.882	NA	NA	NA	NA	NA	NA	NA	0.851	0.803	1.06	1.054	0.893	0.515	1.324	1.111	1.267	0.997	1.244	1.089	0.953	1.019	0.996	1.04	2.684	0.995	2.094	2.755	5a	NA	NA	NA
SPBC106.02c	srx1	10.63	7.436	5.443	7.856	0.764706	0.733	1.19	1.21	8.67	5.075	9.111	0.386	1.2	0.309	0.809	0.353	0.918	2.014	0.964	1.138	0.751	1.872	0.837	1.175	0.941	1.463	0.849	1.857	0.922	2.845	1.779	3	NA	NA	NA
SPAC750.01	SPAC750.01	4.688	4.223	2.122	1.611	1.04278	0.357	1.025	0.721	1.328	2.344	2.862	1.3	NA	0.325	NA	1.212	NA	2.353	NA	0.241	NA	1.546	NA	0.956	NA	0.867	NA	0.727	NA	1.142	0.892	4	NA	NA	NA
SPAC15E1.02c	SPAC15E1.02c	8.051	3.325	4.866	3.883	0.781377	1.102	1.171	0.785	2.579	4.595	4.251	3.245	1.41	1.589	1.652	3.543	0.765	3.729	1.84	3.562	0.912	4.781	2.288	1.209	0.801	0.794	0.769	0.875	0.869	2.206	NA	2	NA	NA	NA
SPAC19B12.10	sst2	1.486	1.281	0.998	1.344	1.01395	0.923	0.805	1.207	1.436	0.876	1.403	1.034	0.999	0.943	1.062	1.139	0.846	1.845	1.65	1.15	0.971	1.248	1.556	1.048	1.003	1.286	1.294	6.676	1.088	7.451	5.954	1	NA	NA	NA
SPBC16D10.08c	SPBC16D10.08c	5.542	9.462	2.928	3.691	1.01111	0.686	0.995	1.34	4.59	3.209	5.824	1.978	1.131	0.875	1.074	1.734	0.616	2.04	1.172	1.492	0.8	2.122	0.988	1.17	1.074	2.673	2.443	3.635	1.122	12.27	6.319	2	NA	NA	1
SPAC343.12	rds1	7.092	6.928	7.534	14.91	0.927632	0.844	0.905	1.801	21.54	7.141	6.195	0.569	1.788	0.82	1.422	0.711	0.982	5.031	2.325	3.845	1.012	6.968	3.518	1.413	0.84	1.382	0.832	1.388	0.852	1.381	0.926	2	NA	1	1
SPBC1539.06	SPBC1539.06	1.154	0.936	1.05	1.339	1.05402	0.863	1.028	0.79	0.794	1.312	0.919	2.088	2.528	1.121	1.223	1.683	2.047	1.107	0.833	1.284	0.898	0.998	0.783	1.778	0.862	1.332	0.775	1.623	0.847	1.142	0.941	5b	1	NA	NA
SPBPB7E8.01	SPBPB7E8.01	0.428	0.3	0.335	0.537	1.07147	0.755	0.764	1.813	0.942	0.269	0.377	0.773	0.527	0.662	0.673	0.818	0.559	0.772	1.145	0.281	1.006	0.382	0.908	1.082	1.029	0.724	1.024	0.49	1.342	0.346	0.48	5b	NA	1	1
SPAC23D3.05c	SPAC23D3.05c	1.748	1.165	1.873	2.325	1.25936	NA	0.896	0.746	2.273	2.748	NA	1.283	NA	0.763	NA	1.605	NA	0.968	NA	1.099	NA	1.046	NA	1.107	NA	1.196	NA	1.225	NA	0.899	1.083	4	NA	NA	NA
SPBC23G7.10c	SPBC23G7.10c	16.41	8.194	5.565	4.089	0.899083	0.494	1.109	0.344	3.603	7.252	19.01	0.606	0.48	0.11	1.365	0.79	0.435	2.055	1.644	0.416	0.829	2.357	1.855	1.104	0.946	1.142	0.759	0.916	0.954	1.458	0.557	3	NA	NA	NA
SPAC25B8.13c	isp7	1.649	1.194	0.884	1.108	1.01942	1.452	1.035	1.693	1.685	0.908	1.558	0.931	0.362	0.936	1.293	0.975	0.421	1.138	1.028	1.27	0.845	1.568	0.941	0.789	0.954	0.592	0.722	0.428	0.709	0.245	0.481	5b	NA	1	1
SPCC18B5.01c	bfr1	4.412	2.477	1.411	2.567	1.12326	0.732	0.937	1.162	2.926	1.32	3.98	0.671	1.062	0.435	1.06	0.679	0.662	1.594	2.223	0.42	1	1.183	1.86	1.018	0.973	1.124	1.197	0.518	0.759	0.532	0.903	4	NA	1	1
SPCC576.02	SPCC576.02	1.235	0.789	1.064	1.439	0.953917	0.82	1.033	1.72	1.527	0.934	1.099	1.027	0.906	1.032	1.787	1.081	1.299	0.996	1.29	0.791	1.04	0.949	1.305	0.943	1.044	0.821	0.948	3.629	0.94	2.011	5.008	5a	NA	NA	1
SPBC1105.13c	SPBC1105.13c	2.707	1.983	1.97	1.388	1.08425	NA	0.985	0.752	1.399	2.353	1.575	1.464	1.572	1.05	0.957	1.763	1.942	1.673	1.206	1.208	0.489	1.364	1.16	1.465	0.898	1.969	1.312	2.582	0.928	4.799	2.903	5a	NA	1	NA
SPCC18B5.02c	SPCC18B5.02c	14.5	6.938	5.856	8.229	0.877301	0.332	1.064	0.672	5.105	6.497	10.11	0.391	NA	0.14	NA	0.413	NA	2.098	NA	NA	NA	1.875	NA	1.089	NA	2.124	NA	0.729	NA	0.917	1.002	3	NA	1	NA
SPCC132.04c	gdh2	2.894	3.245	1.424	2.214	0.995106	NA	0.959	0.939	1.568	0.894	3.447	2.218	1.119	0.77	1.166	2.591	0.878	1.648	0.873	0.561	1.339	1.2	0.693	1.212	1.341	1.174	0.867	1.668	0.474	3.773	1.058	4	NA	NA	NA
SPAC5H10.07	SPAC5H10.07	NA	0.287	0.761	0.672	1.08406	NA	1.196	0.671	0.644	0.832	NA	1.825	NA	NA	0.151	2.308	2.553	NA	0.95	NA	0.993	NA	0.942	0.692	0.991	0.658	0.765	0.629	0.975	NA	1.285	5b	NA	1	NA
SPBC11C11.06c	SPBC11C11.06c	2.151	2.488	2.295	2.399	0.962025	0.806	0.976	1.28	2.045	2.783	2.349	1.635	0.772	0.972	1.438	1.781	0.34	1.081	1.078	1.053	0.803	1.293	1.081	0.938	0.891	1.519	0.934	0.968	0.837	1.963	1.802	4	NA	NA	1
SPAC513.06c	SPAC513.06c	3.419	2.023	1.757	2.146	1.02214	0.77	0.99	0.916	2.086	1.899	2.582	1.202	1.02	0.834	1.588	1.661	0.86	1.008	1.292	0.857	0.984	1.034	1.368	1.024	0.987	0.869	0.842	0.817	0.92	0.901	0.751	4	NA	NA	NA
SPBC106.17c	cys2	1.639	1.934	1.478	2.82	0.955414	0.563	0.791	1.571	3.32	1.372	2.59	0.527	0.859	0.483	0.906	0.564	0.828	0.97	0.668	0.856	0.894	1	0.796	0.893	0.988	0.781	0.809	0.773	1.062	0.679	0.749	5a	NA	NA	NA
SPBC359.02	alr2	1.286	0.251	0.523	0.397	0.808786	NA	1.021	1.01	0.388	0.466	0.436	1.267	1.147	0.893	0.901	1.076	1.382	NA	NA	NA	NA	NA	NA	NA	NA	NA	NA	NA	NA	NA	NA	NA	NA	NA	NA
SPBC359.06	mug14	NA	1.32	1.984	1.978	1.02864	NA	1.022	0.945	1.896	3.109	NA	2.744	0.388	0.718	4.444	3.506	0.111	6.112	NA	3.661	NA	4.28	1.189	1.666	1.094	1.942	1.516	2.329	1.56	2.753	2.541	3	NA	NA	NA
SPBC11B10.08	SPBC11B10.08	1.702	1.369	0.978	0.949	1.1383	0.857	1.134	0.76	0.842	1.096	1.424	1.716	1.043	1.35	1.413	2.315	0.88	1.053	1.044	0.942	0.975	0.944	1.07	1.226	0.984	1.577	1.243	3.088	1.044	2.483	2.888	5a	NA	NA	NA
SPAC19G12.10c	cpy1	2.252	1.981	1.682	0.702	0.994278	1.331	1.023	0.829	0.813	2.12	2.414	1.72	1.129	0.862	0.811	1.701	1.051	1.543	1.58	1.673	1.147	1.649	1.551	1.041	1.09	1.233	0.956	1.305	0.984	3.334	1.329	5a	NA	NA	NA
SPBC3H7.02	SPBC3H7.02	1.882	1.734	1.911	2.611	0.958929	1.209	1.198	1.839	3.25	1.913	2.471	0.474	0.395	0.662	0.803	0.357	0.4	0.926	0.801	1.338	0.924	1	0.875	0.9	0.982	1.098	1.148	0.48	1.004	0.893	0.596	5a	1	1	NA
SPCC188.12	spn6	NA	NA	1.327	1.259	0.880613	NA	1.109	NA	1.396	NA	NA	1.153	NA	0.991	NA	1.098	NA	NA	NA	NA	NA	NA	NA	0.976	1.067	0.746	NA	2.538	NA	2.467	4.854	NA	NA	NA	NA
SPCC191.09c	gst1	1.265	1.101	3.382	3.698	0.962637	NA	1.238	NA	2.499	3.935	NA	NA	0.844	NA	1.13	NA	0.732	0.938	NA	0.911	NA	0.911	1.063	1.251	1.072	1.527	1.5	1.529	1.226	6.078	1.873	4	NA	NA	NA
SPAC17A2.02c	SPAC17A2.02c	0.463	0.376	0.703	0.664	0.980274	1.045	0.858	2.062	0.873	0.588	0.505	0.734	0.693	0.968	1.048	0.785	0.861	0.518	0.457	1.04	0.88	0.489	0.46	1.018	1.008	0.847	0.777	1.126	0.982	0.859	0.953	5b	NA	NA	NA
SPBC36.02c	SPBC36.02c	1.397	1.031	1.094	2.331	1.03074	1.125	0.868	1.157	3.858	1.347	1.343	0.32	0.527	0.592	1.095	0.437	0.273	1.613	0.679	0.537	0.78	1.513	0.801	1.145	0.874	1.637	1.28	1.257	0.791	0.901	1.063	5a	1	1	NA
SPBC776.03	SPBC776.03	0.763	0.807	0.905	0.759	1.0009	0.876	1.025	1.231	0.81	0.701	0.686	0.983	0.991	0.981	0.991	1.027	1.01	0.928	1.023	0.908	1.018	0.907	1.069	1.028	1.065	1.111	1.082	2.127	1.146	2.085	2.083	5a	NA	NA	NA
SPAC513.02	SPAC513.02	3.612	3.141	1.709	3.229	NA	0.906	1.251	0.847	2.686	3.503	4.752	1.113	0.416	1.888	1.678	1.414	0.307	1.383	1.155	0.868	0.735	1.751	1.398	0.901	1.057	1.145	0.966	1.147	1.05	2.806	NA	4	NA	NA	NA
SPAC513.03	mfm2	NA	NA	1.189	0.5	0.858925	NA	0.839	0.854	0.224	0.771	NA	2.256	0.88	1.089	1.128	11.17	7.745	NA	1.567	NA	1.226	64.87	53.88	2.157	1.044	1.47	0.875	1.724	1.741	1.499	0.587	NA	NA	NA	1
SPAC513.04	SPAC513.04	NA	NA	NA	0.559	NA	NA	NA	NA	NA	NA	NA	NA	NA	NA	1.05	NA	1.372	NA	NA	NA	NA	11.29	2.38	1.241	0.831	0.593	1.235	0.941	NA	0.498	0.806	NA	NA	NA	NA
SPAC513.07	SPAC513.07	4.67	3.41	2.827	4.285	0.913636	0.506	0.854	0.984	3.539	2.326	3.489	1.088	1.74	0.807	0.971	0.964	1.476	1.451	1.623	0.878	0.938	1.273	1.489	0.847	0.968	0.902	0.878	0.876	0.863	0.892	1.351	4	NA	NA	NA
SPAPB24D3.07c	SPAPB24D3.07c	11.93	5.902	5.916	1.115	0.560302	0.219	0.894	1.237	0.914	5.921	8.348	0.711	0.872	0.723	NA	0.772	1.343	1.683	1.14	1.26	0.924	3.476	1.421	1.221	0.91	6.371	1.442	3.602	1.26	4.813	4.749	1	NA	NA	1
SPAPB24D3.08c	SPAPB24D3.08c	7.868	4.794	3.759	4.467	0.957547	0.443	0.95	0.693	3.077	3.778	5.867	1.016	0.683	0.365	1.307	0.97	0.311	1.459	1.724	0.507	0.892	1.331	1.568	1.09	0.979	1.286	0.958	0.967	0.957	1.732	0.973	3	NA	NA	NA
SPBC3D6.02	but2	0.715	0.793	0.804	0.947	0.987472	1.235	1.063	1.995	1.403	0.834	0.692	0.486	0.409	0.891	0.712	0.493	0.497	1.077	1.092	1.034	1.121	1.395	1.028	0.976	0.905	0.88	0.888	0.922	0.858	NA	0.725	5b	NA	NA	1
SPCC736.07c	SPCC736.07c	3.327	2.534	2.368	2.37	0.958841	1.024	1.088	0.596	1.701	2.594	3.423	2.323	3.19	1.077	0.993	2.494	2.614	2.035	2.653	1.05	1.144	1.616	2.742	0.902	1.225	1.012	1.292	0.961	1.185	1.25	1.123	4	NA	NA	NA
SPBC3D6.16	SPBC3D6.16	NA	NA	1.905	1.871	0.885294	NA	1.193	0.881	2.125	2.302	NA	0.895	NA	1.105	NA	0.971	NA	NA	NA	NA	NA	NA	NA	NA	NA	NA	NA	NA	NA	NA	NA	NA	NA	NA	NA
SPAC4D7.02c	SPAC4D7.02c	2.657	1.719	2.456	1.985	0.97234	NA	1.043	1.817	2.402	2.134	NA	1.188	0.835	0.936	1.064	1.213	0.519	1.486	1.118	1.576	0.948	1.704	1.301	1.037	1.02	1.196	0.842	0.967	1.026	2.769	0.961	4	NA	NA	NA
SPAPJ691.02	SPAPJ691.02	6.887	5.179	2.855	2.368	0.960366	NA	1.059	1.468	3.321	2.836	6.786	0.992	0.748	0.812	0.96	1.213	0.787	2.8	1.504	1.444	1.044	2.98	1.566	1.135	1.07	1.865	1.102	0.732	0.933	1.621	0.802	3	NA	NA	NA
SPAPJ691.03	SPAPJ691.03	0.717	0.514	0.766	0.532	0.943617	1.139	1.105	0.67	0.408	0.785	0.5	1.253	0.968	1.132	1.364	1.255	0.631	0.825	0.865	1.168	1.018	0.78	0.85	1.125	0.923	0.94	0.881	0.933	0.926	0.892	0.824	5b	NA	NA	NA
SPAC25B8.04c	SPAC25B8.04c	0.844	0.801	0.863	0.848	0.966387	0.943	0.991	1.251	1.055	0.972	0.827	1.104	0.913	0.978	1.255	1.183	0.886	1.112	1.004	1.122	0.881	1.391	0.917	0.983	0.932	1.082	0.898	2.588	0.931	4.45	3.704	5a	NA	NA	NA
SPCC126.14	prp18	0.909	0.992	0.903	1.179	0.95873	1.169	1.026	0.887	0.937	1.026	0.863	1.192	0.831	1.208	1.096	1.372	1.067	0.937	0.951	1.121	0.999	0.831	0.952	1.138	1.023	1.057	1.04	2.168	1.004	2.166	2.167	5a	NA	NA	NA
SPBC1D7.05	byr2	1.444	1.422	1.576	1.456	1.06425	0.941	0.978	1.103	1.772	1.663	1.43	0.865	0.684	1.072	1.088	0.931	0.611	1.011	1.045	0.932	0.932	1.125	0.982	1.666	1.017	3.079	2.005	5.23	1.126	4.767	4.309	5a	1	1	1
SPBC16E9.16c	lsd90	18.2	6.736	8.547	10.15	0.781818	1.164	1.008	0.758	11.96	9.738	22.74	1.866	1.149	4.707	1.185	2.158	0.619	9.307	1.759	2.35	0.66	12.56	2.781	1.016	1.004	2.373	1.226	62.27	1.668	88.15	54.48	NA	NA	NA	NA
SPBC16A3.02c	SPBC16A3.02c	5.648	4.428	3.021	3.582	0.980769	1.139	0.953	1.102	4.434	2.921	5.663	1.343	0.671	0.591	1.343	1.328	0.249	2.009	1.345	1.457	0.8	2.071	1.35	1.021	1.024	1.917	0.919	4.351	1.171	7.067	4.588	2	NA	NA	NA
SPAPB18E9.04c	SPAPB18E9.04c	1.657	1.059	1.864	1.482	0.981463	0.895	1.043	1.619	2.654	2.239	1.634	0.176	0.551	0.529	1.125	0.229	0.553	1.329	0.782	1.087	0.942	1.741	0.823	0.91	0.818	1.966	0.727	0.741	0.813	1.98	0.694	5a	NA	NA	NA
SPAC29B12.10c	pgt1	0.955	0.923	0.514	1.483	0.902426	0.734	0.912	1.029	2.047	0.652	1.277	0.995	1.033	0.978	1.107	1.109	1.143	0.782	0.816	0.693	0.934	0.842	0.875	0.979	0.961	0.833	0.946	0.359	0.936	0.371	0.39	5b	NA	NA	1
SPBC947.10	dsc1	1.703	1.298	1.06	1.531	0.958097	1.198	0.916	1.278	2.035	1.275	1.771	0.924	0.934	1.077	1.136	0.955	0.759	1.245	0.996	1.158	0.869	1.539	0.946	1.021	0.898	1.171	0.91	2.599	0.933	2.982	2.141	5a	NA	NA	NA
SPAC25G10.02	cce1	0.959	1.035	0.901	0.883	NA	NA	1.081	0.712	0.76	1.043	NA	NA	NA	NA	0.879	NA	NA	0.915	0.945	1.139	0.946	1.044	0.961	1.02	0.935	0.948	1.117	1.489	1.119	2.341	2.15	5a	NA	NA	NA
SPAC1610.03c	crp79	NA	NA	2.104	1.071	0.944802	NA	1.351	NA	1.146	1.402	NA	NA	NA	NA	0.897	NA	NA	NA	NA	NA	NA	NA	NA	0.953	NA	1.753	1.721	2.424	NA	3.484	4.665	NA	NA	NA	NA
SPCC1235.08c	pdh1	1.406	1.022	1.328	1.566	0.943489	0.72	0.882	1.998	1.889	1.176	NA	1.008	0.824	1.091	1.151	0.935	0.697	1.045	1.01	1.133	0.937	0.962	1.023	1.034	0.975	0.966	0.966	2.393	0.985	3.111	2.257	5a	NA	NA	NA
SPAPB24D3.10c	agl1	2.884	2.112	1.108	1.171	0.846461	NA	1.093	0.652	1.106	1.511	1.771	1.423	1.183	0.89	1.17	1.681	1.023	3.305	1.018	1.044	0.911	2.166	1.081	1.206	0.877	1.176	0.967	4.373	1.156	12.85	9.792	5a	NA	1	NA
SPBP35G2.12	SPBP35G2.12	1.516	1.093	1.406	1.44	0.965414	0.904	0.922	0.993	1.077	1.199	1.357	1.647	1.115	0.915	1.194	1.595	0.972	1.159	1.118	1.072	0.933	1.162	1.124	1.232	0.97	1.985	1.184	2.554	1.083	10.07	2.64	5a	NA	NA	NA
SPBC16D10.06	zrt1	0.919	0.808	0.233	0.509	1.31492	1.38	0.472	1.116	0.515	0.145	0.765	4.293	3.057	1.232	1.334	4.636	3.179	8.488	9.741	1.206	1.897	1.273	NA	0.935	1.119	0.999	1.332	2.058	1.037	0.867	1.846	NA	NA	1	1
SPCC548.07c	ght1	0.871	0.979	0.914	0.756	1.04554	NA	1.149	0.736	1.092	1.016	NA	0.803	0.723	0.815	0.975	1.097	0.866	1.596	1.28	0.757	0.962	1.422	0.916	0.8	1.104	0.589	0.853	20.21	1.513	5.294	22.66	1	NA	1	NA
SPAC2F3.05c	SPAC2F3.05c	3.941	2.594	3.412	3.875	0.892086	1.176	1.157	1.411	4.699	3.947	3.974	0.909	0.878	1.907	1.807	0.899	0.822	1.398	0.957	1.318	0.698	1.668	0.949	0.901	0.926	1.162	0.839	0.861	0.884	2.166	0.956	4	NA	NA	NA
SPCC1281.07c	SPCC1281.07c	1.983	1.333	2.197	2.699	0.960452	1.006	0.947	0.624	2.056	2.292	2.053	1.328	0.664	0.58	1.202	1.357	0.563	1.079	1.042	0.883	0.929	1.2	1.101	0.92	0.982	0.955	0.915	2.346	1.005	2.637	3.569	4	NA	NA	NA
SPCC1281.06c	SPCC1281.06c	NA	0.375	0.737	0.73	0.941463	1.625	0.812	1.301	1.006	0.607	0.374	0.979	0.428	1.153	1.157	0.841	0.343	0.463	0.387	1.148	0.804	0.488	0.405	1.55	0.908	1.239	0.953	1.586	0.928	1.522	1.912	5b	1	1	NA
SPCC338.10c	cox5	0.639	0.606	0.714	0.548	1.02516	1.2	0.923	0.985	0.495	0.577	0.443	1.105	0.893	0.908	1.176	1.109	0.467	0.94	0.933	1.411	1.044	0.949	1.013	1.226	0.942	1.383	1.005	1.33	0.999	1.075	1.188	5b	NA	NA	NA
SPBC428.10	SPBC428.10	2.083	1.861	1.269	1.032	0.857143	1.328	1.019	0.778	1.062	1.605	2.288	0.808	0.635	0.868	0.885	0.708	0.462	1.151	1.27	1.51	0.954	1.205	1.333	0.882	1.18	1.172	1.291	2.921	1.185	2.754	4.192	5a	NA	NA	NA
SPBC428.11	SPBC428.11	2.198	2.167	1.133	1.751	1.02867	0.372	1.05	1.274	1.701	0.791	2.609	2.632	2.594	0.984	1.069	2.468	2.985	1.294	0.987	0.759	0.986	1.146	1.043	1.132	1.1	1.027	0.94	0.645	1.235	0.773	0.557	4	NA	NA	NA
SPBC21D10.06c	map4	1.287	0.928	0.939	1.306	1.10224	1.042	1.147	1.287	1.337	1.042	1.291	1.04	0.945	0.82	0.855	1.274	0.742	1.259	1.211	1.206	1.052	1.157	1.157	2.813	1.118	6.402	3.135	9.304	1.331	7.189	6.768	1	NA	NA	NA
SPAC869.10c	put4	0.834	0.674	0.591	0.651	NA	NA	1.216	0.492	0.583	0.835	NA	NA	0.645	NA	1.066	NA	0.838	0.764	0.958	0.47	0.983	1.01	0.813	0.772	0.964	0.58	0.756	0.271	0.831	0.237	0.365	5b	NA	NA	1
SPAC26F1.04c	etr1	6.271	5.011	2.482	2.61	0.874286	0.752	1.066	0.962	2.42	2.65	5.198	1.113	0.801	0.634	1.278	1.211	0.461	1.938	1.328	1.061	0.712	2.005	1.109	0.922	0.99	1.44	1.019	1.272	1.016	2.462	1.53	4	NA	NA	NA
SPCC1223.09	SPCC1223.09	5.267	2.184	2.583	4.666	1.04527	1.264	1.018	1.456	2.811	1.994	4.559	1.536	1.038	1.456	1.191	1.436	1.545	1.223	1.785	1.514	1.231	1.738	1.728	0.897	1.003	0.851	1.067	0.655	0.669	0.803	1.302	4	NA	1	1
SPAC144.04c	spe1	1.269	1.144	1.48	0.996	0.989286	1.066	1.136	1.172	1.283	1.315	1.156	1.572	0.895	1.08	0.931	1.65	0.715	1.141	1.061	1.229	0.968	1.328	1.085	1.101	1.044	1.334	1.076	2.06	1.064	3.372	2.067	5a	NA	NA	NA
SPAC13G7.02c	ssa1	8.015	12.33	1.329	1.389	0.989362	0.756	1.135	1.189	1.681	1.2	1.325	2.504	1.413	1.155	1.049	2.345	0.501	2.157	1.026	1.049	0.73	2.469	0.976	1.343	1.188	3.914	2.748	2.813	1.084	4.407	5.848	1	NA	1	NA
SPBC1289.14	SPBC1289.14	NA	NA	5.717	8.009	NA	NA	1.032	1.261	5.407	6.219	NA	1.429	NA	0.628	0.844	1.49	0.553	NA	NA	4.114	NA	NA	NA	NA	NA	4.583	2.503	0.596	NA	2.552	NA	NA	NA	NA	NA
SPBC119.04	mei3	NA	NA	2.473	1.342	1.09859	NA	1.152	NA	3.209	3.054	NA	NA	0.753	NA	0.809	NA	0.951	NA	NA	NA	NA	NA	NA	NA	NA	NA	NA	0.913	NA	NA	NA	NA	NA	NA	NA
SPBC119.03	SPBC119.03	9.154	3.478	6.114	1.191	0.904	1.207	1.065	0.562	0.746	4.802	6.466	1.086	1.434	0.785	1.16	1.101	0.841	2.117	1.708	1.925	1.002	2.281	1.673	1.198	0.946	2.389	1.234	1.302	0.919	2.624	1.01	3	NA	NA	1
SPAC2F3.10	vps54	1.259	1.224	1.121	1.176	0.98342	1.068	0.96	1.445	1.327	1.125	1.31	1.132	0.962	1.058	1.04	1.142	0.9	1.025	1.093	1.043	1.004	0.982	1.035	0.971	1.026	1.679	0.99	3.72	0.956	2.018	2.597	5a	NA	NA	NA
SPAC2F3.15	lsk1	0.746	1.002	0.954	1.053	1.02417	0.971	0.988	1.204	1.169	0.988	0.901	0.877	0.922	1.029	0.923	0.942	1.171	0.939	1.04	0.911	1.06	1.047	1.017	1.061	0.959	3.263	1.742	2.972	0.979	2.721	3.761	5a	NA	NA	NA
SPBC4F6.09	str1	1.235	1.245	3.068	8.168	1.30323	0.354	0.989	2.059	13.66	3.476	1.753	1.708	NA	0.836	NA	2.085	6.255	0.913	0.583	0.862	0.973	0.991	0.583	1.244	1.079	1.283	1.162	0.589	0.936	0.816	0.617	4	NA	NA	1
SPCP31B10.08c	rpl35a	0.635	0.477	0.759	0.777	1.07892	0.856	1.111	0.72	0.5	0.804	0.455	0.776	1.007	1.154	1.187	0.716	1.499	0.986	0.748	0.995	0.78	NA	0.737	NA	0.774	NA	0.846	1.587	0.876	NA	0.68	5b	NA	NA	NA
SPBC725.10	SPBC725.10	6.666	3.253	3.719	5.174	0.966216	1.918	0.881	0.911	3.913	3.678	4.006	2.625	1.013	1.289	1.401	2.836	0.567	2.546	1.535	3.843	0.994	2.876	1.899	1.314	0.82	1.708	0.844	9.576	1.519	17.13	6.124	2	NA	NA	NA
SPBC725.03	SPBC725.03	7.22	4.601	3.034	5.528	0.917431	NA	0.997	1.447	5.419	4.177	8.835	2.427	0.784	1.291	1.261	2.543	0.36	1.991	0.686	1.306	0.556	2.612	0.669	0.823	0.888	1.294	0.732	2.598	1.059	17.54	6.543	2	NA	NA	NA
SPAC1952.13	ned1	1.41	1.432	1.398	1.305	0.965326	1.201	0.884	1.148	1.406	1.208	1.514	1.181	0.685	0.953	0.932	1.245	0.543	0.847	0.785	1.2	0.792	0.858	0.758	0.91	0.941	1.247	1.089	1.742	1.085	3.886	2.573	5a	NA	NA	NA
SPAC6F12.06	SPAC6F12.06	1.133	1.002	1.153	1.156	1.03379	0.833	0.981	1.489	1.197	0.948	0.977	1.032	1.208	0.876	1.07	1.023	1.243	0.876	0.937	0.918	1.004	1.025	0.945	1.874	1.014	2.856	2.403	7.109	1.101	3.441	6.951	5a	NA	NA	1
SPAC869.02c	SPAC869.02c	2.998	2.702	2.763	0.556	0.976344	0.455	1.051	0.662	0.347	2.431	3.42	0.503	0.896	0.272	0.829	0.531	0.797	1.295	1.305	0.74	0.879	1.778	1.42	1.11	1.12	1.926	1.284	1.219	0.872	1.167	0.958	5a	NA	1	1
SPBC30B4.06c	SPBC30B4.06c	0.829	0.957	0.993	1.06	0.96099	1.13	0.972	0.883	1.006	0.898	1.535	1.782	1.105	1.902	1.084	1.84	1.391	0.872	1.036	0.951	0.995	1.066	0.963	0.976	0.993	0.944	0.951	1.562	1.009	5.163	2.044	5a	NA	NA	NA
SPAC869.03c	SPAC869.03c	NA	NA	0.736	0.731	NA	NA	1.251	NA	NA	NA	NA	0.4	0.279	0.205	0.283	0.726	0.921	NA	NA	NA	NA	NA	NA	NA	0.987	NA	NA	NA	NA	NA	NA	NA	NA	NA	NA
SPCC1442.02	SPCC1442.02	1.049	1.233	1.109	1.446	0.961386	1.096	0.941	1.185	1.716	1.031	1.415	1.283	0.767	1.229	0.939	1.487	1.782	0.851	1.08	0.938	1.112	0.792	1.065	0.922	1.074	0.838	1.029	4.299	1	3.433	4.7	5a	NA	NA	NA
SPCC1442.01	ste6	NA	NA	0.676	0.646	0.952308	NA	0.885	0.79	0.741	0.938	NA	1.319	NA	NA	NA	1.369	NA	1.071	1.511	1.099	1.41	1.046	1.797	1.157	1.032	3.58	1.514	9.727	1.41	7.689	9.389	1	1	NA	1
SPBC17D11.08	SPBC17D11.08	2.328	2.296	2.037	0.841	0.853748	0.994	1.042	1.057	0.877	1.791	2.39	0.953	0.724	0.877	0.86	0.83	0.689	1.223	1.129	1.134	0.96	1.209	1.106	0.987	1.059	1.059	0.918	1.146	1.064	1.144	1.325	4	NA	NA	NA
SPAC3C7.14c	obr1	10.83	7.786	4.054	4.015	0.849315	0.184	0.753	0.737	2.757	3.228	6.112	1.188	3.29	0.192	1.087	0.659	2.192	3.184	4.794	0.286	0.84	2.626	NA	1.08	0.93	0.817	0.864	0.746	0.974	1.591	0.913	3	NA	NA	NA
SPAC869.05c	SPAC869.05c	1.903	2.359	3.036	1.525	1.06517	0.356	1.297	1.972	2.658	3.279	4.669	0.735	1.373	0.573	0.702	1.248	1.12	0.933	0.68	0.634	0.915	1.537	1.016	0.768	1.018	0.654	0.769	0.242	1.015	0.254	0.336	5b	NA	NA	1
SPAC3A12.18	zwf1	2.116	1.786	1.494	1.786	0.968839	0.624	0.954	1.58	2.414	1.448	2.149	0.666	0.8	0.603	1.007	0.711	0.472	1.085	1.253	0.697	1.098	1.046	1.276	1.122	1.248	1.256	1.226	1.694	1.151	1.353	1.404	4	NA	NA	NA
SPAC869.07c	mel1	5.079	NA	1.554	1.073	0.874214	NA	1.283	0.362	1.271	1.217	NA	0.904	0.37	0.554	1.215	1.54	0.345	2.421	NA	NA	NA	7.314	2.35	NA	0.895	NA	NA	NA	NA	NA	NA	5b	NA	NA	NA
SPAC10F6.06	vip1	3.858	3.342	3.043	2.14	0.978365	1.098	1.03	0.764	1.539	2.777	3.035	1.392	1.057	0.886	1.295	1.398	0.723	1.458	1.99	1.16	1.098	1.49	2.058	1.225	1.024	1.422	0.983	2.747	1.146	3.524	3.601	4	NA	NA	1
SPBC215.11c	SPBC215.11c	6.194	4.948	4.934	5.323	0.963235	0.557	1.231	0.922	4.325	5.188	6.586	0.691	0.3	0.37	1.549	0.922	0.24	1.417	1.737	0.805	0.967	1.541	2.118	1.107	0.973	2.22	1.451	0.372	0.738	1.056	0.461	3	NA	NA	NA
SPCC4G3.03	SPCC4G3.03	3.249	NA	2.59	2.052	0.914127	NA	1.089	1.516	3.276	3.277	NA	NA	0.444	NA	1.03	NA	0.316	1.622	NA	1.205	0.76	1.774	0.895	0.918	1.148	1.083	0.991	1.175	1.171	1.641	NA	4	NA	NA	NA
SPAC1B1.01	deb1	1.187	0.856	NA	NA	NA	NA	NA	NA	NA	NA	NA	NA	1.097	NA	1.059	NA	1.794	1.09	0.933	1.079	0.91	1.209	0.907	1.16	1.002	1.139	1.039	2.438	0.961	3.181	2.483	5a	NA	NA	1
SPAC688.13	scn1	1.33	1.482	1.291	1.792	NA	NA	1.091	1.247	1.692	1.371	NA	NA	0.965	1.112	1.01	1.457	0.795	0.947	0.917	0.852	0.895	1.06	0.994	0.824	1.012	0.867	1.051	1.456	1.038	4.287	2.983	5a	NA	NA	NA
SPCC70.04c	SPCC70.04c	2.358	2.051	1.841	2.039	NA	NA	1.312	NA	2.904	2.46	NA	NA	0.791	0.703	0.972	NA	0.66	1.342	1.253	0.84	0.999	1.635	1.357	1.116	1.051	1.181	0.887	1.236	0.883	2.244	1.393	4	NA	NA	NA
SPAC8C9.03	cgs1	2.419	2.812	2.068	0.865	0.947368	1.248	1.059	1.43	1.263	2.57	2.799	1.013	0.665	0.919	0.83	1.074	0.669	1.196	1.228	1.277	0.901	1.144	1.055	0.895	1.215	1.07	1.115	1.266	1.16	1.525	1.853	4	NA	NA	1
SPAC26F1.14c	aif1	3.741	2.166	2.377	2.633	0.879687	1.462	0.983	0.944	1.634	1.977	2.278	5.544	1.196	1.852	1.449	4.442	0.819	1.322	0.916	1.445	0.758	1.676	1.1	1.023	0.988	1.06	1.136	2.258	1.234	6.465	3.937	4	1	1	NA
SPAC3C7.05c	mug191	2.409	2.057	0.94	1.059	NA	NA	NA	NA	NA	NA	NA	NA	0.593	NA	1.126	NA	0.321	1.218	1.194	1.189	0.86	1.166	1.173	0.889	1.038	1.667	1.314	2.664	1.05	7.98	4.711	1	NA	NA	NA
SPCC285.05	SPCC285.05	0.902	0.583	0.863	1.094	1.20361	1.054	1.248	1.613	1.328	1.055	0.997	0.863	1.167	0.887	1.209	0.984	1.048	0.395	0.505	0.526	1.243	0.526	0.44	0.885	1.04	0.812	0.84	0.308	0.393	0.302	0.337	5b	NA	NA	1
SPCC16A11.15c	SPCC16A11.15c	3.607	2.795	4.343	3.744	1.00485	0.922	0.95	1.348	3.601	3.368	3.236	1.078	0.523	1.092	1.64	1.354	0.252	1.456	0.804	0.881	NA	2.545	NA	0.908	0.962	1.289	1.007	1.289	1.173	4.892	1.992	4	NA	NA	NA
SPBC8E4.04	SPBC8E4.04	1.909	1.347	1.59	1.672	0.965723	0.83	0.829	0.784	1.3	1.458	1.346	1.224	0.893	0.623	1.051	1.096	0.602	1.268	1.086	1.083	1.007	0.983	1.061	1.205	1.042	1.496	1.228	2.335	1.05	2.08	2.039	4	NA	NA	NA
SPAC17A2.12	SPAC17A2.12	0.746	0.828	0.598	0.723	0.822343	1.783	1.146	0.278	0.539	1.086	1.377	1.91	1.196	1.108	1.009	1.847	0.939	0.954	0.996	0.905	1.023	0.864	1.004	0.926	0.994	0.921	1.036	1.621	0.889	2.29	2.852	5a	NA	1	NA
SPAC20H4.11c	rho5	2.355	1.814	1.315	1.42	0.956284	NA	0.936	1.189	1.552	1.154	NA	1.283	0.647	1.032	1.204	1.366	0.559	1.359	1.455	1.047	1.011	1.431	1.284	0.943	0.958	0.868	0.919	5.908	1.009	3.34	6.494	5a	NA	NA	NA
SPAC4H3.04c	SPAC4H3.04c	3.256	2.332	NA	4.477	0.78511	NA	NA	1.526	3.656	NA	NA	1.719	1.017	1.273	1.346	1.663	0.642	1.336	1.061	1.065	0.807	1.347	0.995	0.989	0.927	1.177	0.897	5.699	0.98	13.83	5.858	1	NA	NA	NA
SPAC186.01	SPAC186.01	NA	NA	0.877	0.68	1.00812	1.227	0.935	0.818	0.598	0.806	1.812	1.312	0.534	0.228	0.314	0.635	0.668	NA	NA	NA	NA	NA	NA	NA	NA	NA	NA	NA	NA	NA	NA	NA	NA	NA	NA
SPAC4H3.03c	SPAC4H3.03c	9.473	4.334	5.965	5.493	0.739726	1.05	NA	NA	6.464	NA	9.38	2.122	0.864	1.03	1.373	2.455	0.493	2.564	1.46	1.548	0.899	3.128	1.761	1.275	0.868	2.106	0.747	1.957	0.865	8.248	2.63	2	NA	NA	NA
SPAC186.09	SPAC186.09	NA	NA	1.711	0.802	0.866817	NA	1.214	0.48	0.658	1.664	NA	24.41	13.07	0.889	12.74	NA	NA	NA	NA	NA	NA	NA	NA	NA	NA	NA	NA	NA	NA	NA	NA	NA	NA	NA	NA
SPAC11D3.18c	SPAC11D3.18c	NA	0.754	0.866	0.818	0.940801	NA	1.354	0.803	0.929	1.072	NA	1.299	0.774	1.748	1.222	NA	0.723	0.517	0.692	1.038	0.597	0.737	0.494	0.941	0.826	0.553	0.814	0.329	0.67	0.233	0.339	5b	NA	NA	NA
SPAC4H3.02c	swc3	1.124	1.262	1.309	1.195	1.03196	1.032	0.979	0.821	1.055	1.251	1.467	0.935	0.943	1.037	0.926	0.88	0.899	0.964	0.99	0.988	1.019	1.044	1.011	0.963	1.047	1.541	1.135	1.631	0.971	2.37	2.095	5a	NA	NA	NA
SPBC409.13	SPBC409.13	1.155	0.916	1.191	1.094	0.991228	0.919	1.046	1.033	1.161	1.154	0.967	0.28	0.212	0.18	NA	0.465	0.205	1.072	0.919	1.079	0.887	0.973	0.864	1.044	0.9	1.073	0.89	0.863	0.908	0.901	0.68	5a	NA	NA	NA
SPBC409.08	SPBC409.08	0.677	0.65	0.621	0.633	0.912207	2.192	0.922	1.081	0.943	0.7	0.673	0.293	0.451	1.159	0.664	0.277	1.253	1.259	0.887	2.299	1.029	1.268	0.921	1.088	1.008	1.105	0.965	1.508	1	1.401	1.136	5b	NA	NA	NA
SPBC119.11c	pac1	0.807	0.793	0.96	0.952	1.00336	0.942	0.937	1.341	1.084	0.907	0.73	0.849	0.933	1.028	0.935	0.766	0.853	0.75	0.992	0.511	1.126	0.724	1.049	1.33	1.007	2.081	2.047	0.877	1.05	0.809	1.148	5b	NA	NA	NA
SPCC338.18	SPCC338.18	12.78	6.512	3.035	7.195	0.826531	NA	1.12	0.893	7.982	8.721	6.55	3.35	1.242	0.966	1.393	3.177	0.567	3.916	1.12	1.143	NA	5.275	1.093	1.341	0.781	1.804	0.738	8.616	0.774	30.36	NA	2	NA	NA	NA
SPCC338.12	pbi2	8.038	5.269	5.469	3.449	0.83913	1.159	1.065	0.907	2.568	5.082	6.016	1.519	1.125	0.91	1.584	1.452	0.458	2.039	1.416	1.546	0.795	2.516	1.279	1.133	0.836	2.011	0.742	4.692	0.868	21.09	3.758	1	NA	NA	1
SPBC1773.05c	tms1	1.914	1.795	1.59	1.82	1.08537	1.258	0.817	0.888	2.143	1.784	1.821	1.049	1.116	1.125	1.543	1.215	1.18	1.808	1.571	1.76	1.021	1.186	1.608	1.082	0.957	1.039	0.912	3.104	1.162	8.533	3.89	5a	NA	NA	NA
SPAC13A11.06	SPAC13A11.06	1.012	0.772	1.059	0.953	1.08349	NA	1.06	0.692	0.841	1.165	NA	1.089	1.131	0.873	1.13	1.115	1.144	0.956	0.815	1.175	0.93	1.085	0.962	1.429	0.956	11.79	2.217	2.981	0.928	6.253	3.073	1	NA	NA	NA
SPAC688.04c	gst3	2.743	1.716	2.304	0.918	1.00452	1.354	1.017	1.166	0.961	2.387	2.678	0.866	0.831	0.907	1.28	0.819	0.752	1.389	1.197	1.253	0.85	1.846	1.157	1.017	0.934	1.433	0.976	1.391	1.049	2.277	1.414	4	NA	NA	1
SPAC1039.09	isp5	0.733	0.786	0.593	0.454	1.04225	NA	1.3	0.512	0.384	1.074	NA	1.358	0.737	0.916	1.123	1.355	1.046	0.842	0.854	0.841	0.919	1.101	0.876	0.875	0.928	0.344	0.62	0.392	0.49	0.26	0.471	5b	NA	1	NA
SPAC1039.01	SPAC1039.01	1.008	0.671	0.709	1.489	0.969436	1.165	0.99	1.386	2.228	0.945	1.102	1.855	0.251	0.698	1.056	1.922	0.289	1.157	1.284	1.193	1.035	1.193	1.221	0.736	1.01	0.288	0.656	0.394	0.456	0.598	0.554	5b	NA	NA	1
SPCC1739.08c	SPCC1739.08c	NA	NA	5.552	6.801	1.04459	NA	1.402	1.446	9.953	6.654	4.169	0.496	0.0878	0.891	1.282	0.906	0.0775	1.647	1.125	3.125	0.806	1.962	0.874	0.947	1.07	0.842	0.848	1.434	0.953	1.339	0.879	3	NA	NA	NA
SPAC22A12.17c	SPAC22A12.17c	4.829	2.255	6.262	7.498	0.861842	NA	1.12	NA	3.901	4.315	NA	1.486	1.05	1.008	1.279	1.147	1.031	1.711	1.615	1.034	0.948	1.685	1.672	1.083	0.971	1.161	0.966	35.19	1.23	20.43	25.18	2	NA	NA	NA
SPCC737.04	SPCC737.04	13.59	8.833	6.998	0.349	0.958246	NA	1.137	1.349	0.493	8.568	8.271	0.849	0.759	1.016	1.442	0.959	0.681	2.515	NA	1.398	1.47	5.359	0.807	0.963	0.872	1.768	0.919	1.116	0.89	4.519	1.674	3	NA	NA	NA
SPCC1739.06c	SPCC1739.06c	2.513	1.961	2.064	2.266	1.00125	1.116	1.047	1.783	3.481	2.006	3.817	0.908	1.011	1.117	1.028	0.861	1.079	1.14	0.677	0.928	1.04	1.949	0.958	0.764	1.014	0.741	0.687	0.567	1.097	1.002	0.56	4	NA	NA	NA
SPAC9E9.11	plr1	5.071	3.964	2.789	4.978	0.914894	0.36	0.955	1.277	4.374	2.679	4.567	1.974	1.583	0.438	1.57	1.818	0.83	1.557	2.441	0.398	1.106	1.198	2.333	1.272	1.031	1.568	1.108	0.628	0.911	1.411	0.658	3	NA	NA	1
SPAC11D3.02c	SPAC11D3.02c	0.655	0.86	0.7	0.581	1.15328	NA	1.076	0.756	0.375	0.407	NA	NA	1.461	NA	0.899	0.956	1.41	0.93	0.879	0.65	0.968	0.817	0.768	1.188	0.972	1.032	0.871	0.859	1.001	0.817	0.813	5b	NA	NA	NA
SPCC970.01	rad16	0.853	1.077	0.745	0.803	0.954545	1.088	0.893	0.733	0.729	0.72	0.822	0.787	1.034	1.238	1.081	0.879	1.122	0.939	0.939	1.146	0.959	0.897	0.962	0.962	1.013	0.934	0.994	2.565	1.014	3.199	2.653	5a	NA	NA	NA
SPBC16A3.13	meu7	1.307	NA	1.105	0.858	1.40537	NA	1.172	NA	0.853	1.209	NA	0.862	0.759	1.482	1.129	0.612	0.514	1.302	NA	1.02	1.071	1.775	1.483	1.127	NA	19.59	1.422	31.54	NA	43.26	18.56	1	NA	NA	NA
SPAC212.08c	SPAC212.08c	NA	NA	1.016	0.732	0.969063	NA	1.123	0.588	0.756	1.255	NA	0.168	0.346	0.09	0.253	0.413	1.101	NA	NA	NA	NA	1.41	NA	NA	NA	NA	NA	NA	NA	NA	NA	NA	NA	NA	NA
SPAC11D3.01c	SPAC11D3.01c	2.207	1.999	1.523	1.222	0.954887	0.448	0.965	0.742	0.914	1.522	1.86	2.141	2.174	0.655	0.757	1.348	1.472	2.439	1.766	0.455	1.054	3.076	5.149	0.904	1.144	2.464	1.155	1.142	1.524	2.486	2.385	5a	NA	NA	NA
SPAC1F8.03c	str3	2.47	2.823	9.357	11.37	1.69103	NA	0.967	NA	18.32	11.17	5.039	NA	NA	NA	NA	NA	47.26	1.132	0.0908	0.184	0.942	2.113	0.108	1.042	1.034	1.037	0.352	0.241	0.425	0.502	0.267	NA	NA	NA	NA
SPAC1F8.04c	SPAC1F8.04c	4.97	2.35	2.314	2.407	0.943548	NA	1.152	NA	2.209	1.821	1.684	1.542	1.52	0.618	1.632	1.192	1.6	NA	NA	1.146	0.843	1.561	0.614	0.98	0.874	0.842	NA	6.094	NA	1.203	3.656	5a	NA	NA	NA
SPAC212.04c	SPAC212.04c	1.473	1.284	1.043	0.778	0.937743	0.328	0.977	1.264	1.167	1.188	1.298	0.489	0.732	0.29	0.569	1.077	0.667	1.171	1.141	0.451	0.438	1.122	0.958	5.801	1.149	4.068	1.135	5.108	1.088	4.647	1.64	5a	NA	NA	NA
SPAC1F5.09c	shk2	2.619	2.446	0.885	1.06	1.05037	NA	1.042	0.902	1.184	0.913	1.961	0.997	0.767	0.806	1.337	1.026	1	0.906	1.227	1.042	1.441	1.031	1.312	0.999	0.99	1.282	0.961	1.416	0.975	2.706	3.252	5a	NA	NA	NA
SPAC1F8.02c	SPAC1F8.02c	23.13	30.69	16.6	17.24	0.984733	NA	0.951	NA	15.79	14.67	10.71	NA	8.825	NA	1.198	NA	21.95	NA	NA	NA	NA	4.006	NA	1.052	NA	0.559	NA	0.959	NA	0.247	0.997	NA	NA	NA	NA
SPBC14F5.10c	SPBC14F5.10c	1.818	1.666	1.344	2.248	1.02241	1.045	0.834	1.465	2.858	1.697	2.078	0.849	0.689	1.048	0.992	0.854	0.616	1.099	1.05	1.18	0.88	1.169	1.02	1.002	0.977	1.217	1.166	1.756	1.028	2.601	2.139	4	NA	NA	NA
SPBC25B2.10	SPBC25B2.10	1.229	1.504	1.008	1.162	1.00781	1.003	0.943	0.972	1.299	1.145	1.482	0.836	0.479	0.779	1.047	0.922	0.61	1.067	1.067	1.026	0.855	1.015	0.904	0.907	0.98	0.746	0.961	2.095	1.017	2.033	2.443	5a	NA	NA	NA
SPBC25B2.08	SPBC25B2.08	1.479	0.831	1.005	1.816	0.959528	0.876	0.594	1.568	1.399	0.571	0.853	1.392	1.019	0.741	1.078	1.186	0.765	1.115	1.367	1.146	1.128	0.731	0.998	0.94	0.987	0.88	1.009	5.411	2.41	1.944	5.157	5a	NA	NA	1
SPBC8D2.16c	SPBC8D2.16c	0.805	0.658	0.969	1.131	0.937811	0.818	0.999	1.213	0.977	0.91	0.668	1.014	1.098	1.279	1.043	1.066	1.224	0.871	0.817	1.023	0.917	0.855	0.85	1.084	0.941	1.634	1.127	8.519	0.96	3.641	4.426	5a	NA	NA	NA
SPCC1322.08	srk1	2.67	2.78	1.747	2.353	1.0198	1.281	0.973	1.025	2.781	2.143	3.544	1.133	0.515	0.945	0.936	1.229	0.371	1.276	1.049	1.053	0.752	1.483	0.929	0.988	1.025	1.067	1.031	1.33	0.944	1.577	2.139	4	NA	1	1
SPAC4F10.08	mug126	1.131	1.274	0.874	0.822	1.01196	1.363	1.004	0.977	0.919	0.919	0.786	0.939	1.339	1.012	1.061	1.005	NA	NA	NA	NA	NA	NA	NA	0.946	NA	1.154	1.088	1.811	NA	3.896	2.329	5a	NA	NA	NA
SPBC1778.03c	SPBC1778.03c	1.024	1.129	1.131	1.305	0.976744	1.129	0.978	1.198	1.494	1.206	1.034	1.128	1.059	1.269	1.19	1.147	0.821	0.934	0.966	1.101	0.918	0.862	1.034	0.926	0.951	0.887	1.033	1.91	1.264	2.018	2.499	5a	NA	NA	NA
SPCC965.06	SPCC965.06	3.607	3.061	1.552	1.517	0.939535	1.156	1.068	1.034	1.712	1.838	4.673	0.883	0.911	1.177	1.484	1.019	0.708	1.262	1.494	0.835	1.017	1.38	1.743	0.878	1.018	0.726	0.754	0.327	0.649	0.439	0.349	5b	NA	NA	1
SPAC4F10.20	grx1	3.162	2.054	2.117	3.113	0.929078	0.684	1.201	0.851	1.98	2.921	2.457	2.089	1.124	0.964	1.612	1.87	0.761	1.552	1.341	1.269	0.996	1.805	1.507	1.579	0.85	1.599	0.853	1.396	0.867	2.419	0.977	4	NA	NA	NA
SPBC609.04	caf5	16.54	10.16	3.077	4.465	0.974576	NA	0.915	1.296	6.395	3.704	14.91	1.022	2.547	0.272	1.016	1.192	2.275	1.938	2.085	1.188	0.834	1.698	2.139	0.951	1.127	0.749	0.812	1.049	0.812	0.846	0.863	3	NA	NA	NA
SPBC609.01	SPBC609.01	2.033	2.089	1.86	1.864	0.970886	1.135	0.995	1.523	2.525	1.683	2.791	0.996	0.511	1.164	0.964	0.914	0.813	1.187	1.144	1.166	0.899	1.189	1.033	0.757	1.152	0.685	0.97	0.759	0.869	1.075	0.91	4	NA	1	NA
SPAC23H3.15c	SPAC23H3.15c	41.88	12.52	15.13	21.49	0.736111	NA	0.944	0.738	16.82	17.14	NA	NA	0.632	NA	1.141	NA	0.259	11.5	2.287	1.121	0.784	18.21	3.232	1.112	1.12	1.68	1.108	2.246	1.447	7.997	3.866	NA	NA	NA	NA
SPBC1348.06c	SPBC1348.06c	NA	NA	0.148	0.393	1.28661	NA	0.337	0.424	0.455	0.134	NA	2.929	NA	1.292	NA	3.013	NA	NA	NA	NA	NA	NA	NA	NA	NA	NA	NA	NA	NA	NA	NA	NA	NA	NA	NA
SPAC105.03c	SPAC105.03c	0.952	1.198	1.137	1.232	0.949008	1.034	0.944	1.531	1.537	1.073	1.29	0.863	0.92	0.888	1.047	0.907	0.903	0.924	1.087	0.935	1.009	0.915	1.066	0.932	1.019	1.002	1.045	2.46	1.056	2.039	3.048	5a	NA	NA	NA
SPAC1751.01c	gti1	1.501	1.529	1.777	2.283	1.03393	NA	1.186	1.669	2.836	1.986	2.295	0.816	0.572	0.958	1.156	0.967	0.405	1.385	1.102	1.217	0.879	1.405	1.027	0.965	1.034	2.9	1.119	3.257	0.926	6.394	3.729	1	NA	1	NA
SPCC306.08c	SPCC306.08c	1.591	1.094	1.523	1.018	1.01064	1.339	1.026	0.858	1.02	1.147	1.285	1.705	0.713	1.029	1.516	1.472	0.293	1.262	0.972	1.63	0.944	1.207	0.999	1.09	0.927	1.341	0.926	2.325	1.147	2.254	2.847	5a	NA	1	NA
SPCC191.11	inv1	NA	NA	0.976	1.037	NA	NA	1.136	0.266	0.7	1.129	NA	NA	2.071	NA	1.54	NA	1.065	9.372	1.69	1.551	0.851	5.251	1.596	1.469	0.884	1.675	1.023	13.33	5.559	21.13	11.46	1	NA	NA	NA
SPCC191.01	SPCC191.01	6.852	4.725	3.886	2.097	0.965035	1.054	0.989	1.804	2.733	3.911	6.407	1.131	0.667	0.636	1.299	1.258	0.37	1.937	1.306	1.195	0.756	1.957	1.212	0.991	1.028	2.032	1.18	4.637	1.257	4.963	6.949	2	NA	1	NA
SPBC24C6.09c	SPBC24C6.09c	8.916	3.648	2.58	3.383	0.847619	NA	1.171	0.49	3.72	3.157	3.902	0.875	0.876	1.059	1.206	1.106	NA	3.084	1.348	NA	0.649	4.59	1.676	1.109	0.798	1.042	0.826	3.492	NA	7.415	3.001	1	NA	NA	NA
SPAC2E1P3.01	SPAC2E1P3.01	5.712	3.106	3.426	3.666	0.902439	NA	1.09	1.052	4.147	3.626	6.191	NA	0.661	NA	1.33	NA	0.273	1.344	1.197	1.038	0.794	1.282	1.162	0.906	1.007	1.174	0.891	1.214	0.918	2.251	1.449	4	NA	NA	NA
SPCC1235.01	SPCC1235.01	3.438	3.944	2.761	1.986	0.984709	1.089	0.946	0.916	1.957	2.69	4.192	0.543	0.604	0.538	0.878	0.397	0.657	1.151	1.353	0.953	1.007	1.457	1.286	0.914	1.2	1.347	1.208	1.319	1.406	1.546	1.661	4	NA	1	1
SPAC15A10.05c	mug182	2.292	1.885	1.86	1.947	0.935162	1.278	0.952	0.733	1.576	2.255	NA	1.217	0.888	1.326	1.572	1.385	0.816	1.236	1.058	1.608	0.847	1.458	1.107	1.991	0.938	7.779	2.512	3.333	0.973	6.534	3.186	1	NA	NA	NA
SPAC926.04c	hsp90	0.988	1.403	0.844	1.282	0.968187	0.752	1.092	1.034	1.478	0.969	0.966	1.821	2.355	0.863	1.069	1.88	2.008	0.942	1.169	0.856	1.423	0.863	1.091	1.622	1.135	2.345	2.141	1.83	1.141	0.895	1.463	4	1	1	1
SPBC1198.14c	fbp1	3.084	2.065	2.185	1.272	0.891462	NA	1.079	0.951	1.18	2.887	2.382	1.518	0.508	0.268	0.334	0.693	0.212	1.77	NA	NA	1.033	1.346	1.219	1.07	0.946	1.029	0.82	1.04	NA	1.057	1.698	4	NA	1	NA
SPCC1235.13	ght6	NA	NA	0.901	0.961	0.940678	1.19	0.995	1.639	1.461	0.921	1.196	1.298	NA	0.334	NA	1.048	NA	NA	NA	NA	NA	5.383	NA	NA	NA	NA	NA	8.72	5.21	NA	NA	NA	NA	NA	NA
SPCC1235.14	ght5	1.602	1.361	0.841	0.893	1.05976	2.05	1.013	1.54	1.528	0.942	0.777	1.224	0.439	0.292	1.126	1.054	0.259	1.295	1.042	1.085	0.814	1.32	0.621	1.147	1.134	0.86	0.927	3.61	2.312	1.179	2.938	5a	NA	1	NA
SPAC4D7.03	pop2	1.304	1.05	1.228	1.009	1.00976	NA	0.969	0.873	1	1.165	NA	1.194	1.471	1.05	1.112	1.105	1.24	1.177	1.022	1.186	1.022	1.142	1.077	1.134	0.955	1.164	1.157	2.544	1.027	2.813	2.785	5a	NA	NA	1
SPAC139.03	SPAC139.03	1.149	1.142	1.177	1.299	1.07737	1.402	0.952	1.471	1.469	1.036	1.627	0.802	0.868	1.11	0.967	0.829	0.788	1.08	1.024	1.142	0.99	1.08	1.012	0.986	1.034	1.034	0.99	3.06	1.119	2.331	2.791	5a	NA	NA	NA
SPAC139.05	SPAC139.05	14.6	5.822	5.616	10.17	0.986111	1.817	1.265	0.892	12.48	8.965	8.06	1.936	1.447	1.127	1.299	2.518	0.915	NA	NA	1.319	NA	2.821	NA	1.096	NA	0.926	NA	1.21	NA	3.644	1.115	2	NA	NA	NA
SPBC29A3.18	cyt1	0.471	0.491	0.644	0.491	1.04426	1.121	0.997	1.027	0.557	0.64	0.39	1.173	0.769	0.805	1.27	1.317	0.468	0.808	0.823	1.148	0.977	0.98	0.898	1.136	0.856	1.171	0.975	1.106	0.902	0.911	1.099	5b	NA	NA	NA
SPAC1635.01	SPAC1635.01	2.708	1.847	1.565	1.394	0.971564	0.736	0.888	1.692	1.635	1.36	1.861	2.202	1.054	0.707	1.355	1.901	0.712	1.464	1.377	0.98	0.995	1.582	1.499	1.201	1.005	1.291	1.031	2.012	1.064	2.758	2.027	5a	NA	NA	NA
SPCC569.05c	SPCC569.05c	2.076	1.952	1.115	2.639	0.976445	0.401	0.776	1.618	3.768	1.159	2.238	0.711	0.445	0.384	0.915	0.676	0.296	2.282	1.421	0.405	0.85	1.995	1.575	1.013	1.065	1.119	1.03	0.751	1.041	1.104	0.638	4	NA	1	NA
SPAPB1A10.14	SPAPB1A10.14	0.976	0.903	1.886	1.438	1.02713	1.182	0.927	1.752	2.196	1.832	1.151	0.362	0.264	0.815	0.793	0.358	0.71	2.212	1.17	2.191	1.64	3.259	1.509	1.286	1.486	1.427	1.365	1.512	1.798	1.02	0.883	5b	NA	1	NA
SPCC757.03c	SPCC757.03c	4.111	2.062	3.114	2.954	0.853147	0.938	1.063	0.759	2.615	3.737	4.293	1.105	0.973	1.085	1.35	1.545	0.794	1.807	1.401	0.981	0.843	2.014	1.902	1.003	0.98	1.327	0.885	1.11	0.98	1.807	1.135	4	NA	NA	NA
SPAC19G12.09	SPAC19G12.09	7.297	5.583	4.012	1.466	0.875776	1.059	1.074	0.714	1.589	4.875	7.773	1.781	0.801	0.841	1.292	1.919	0.399	1.869	1.951	1.541	1.059	1.875	2.026	0.997	1.146	1.33	1.021	0.971	1.119	3.248	1.199	3	NA	NA	NA
SPAC869.04	SPAC869.04	NA	NA	0.911	0.781	1.01116	NA	0.952	1.028	0.723	0.921	NA	0.413	0.361	0.198	0.25	0.839	0.673	NA	NA	NA	NA	NA	NA	NA	1.194	NA	NA	NA	NA	NA	NA	NA	NA	NA	NA
SPAC24H6.08	SPAC24H6.08	1.71	1.245	1.33	1.116	1.06501	NA	1.094	1.104	1.182	1.211	NA	0.745	1.243	0.919	1.166	0.521	1.361	1.214	0.936	0.993	0.833	1.09	0.901	1.015	0.962	1.256	1.007	1.676	0.958	2.496	2.016	5a	1	NA	NA
SPCC757.07c	ctt1	8.001	5.34	2.963	7.966	0.67033	1.276	1.057	1.389	8.266	4.103	5.536	0.684	0.279	0.877	1.118	0.807	0.163	3.077	2.016	2.013	0.755	3.772	2.803	0.979	1.288	1.654	1.491	0.774	1.156	2.898	2.324	3	NA	NA	NA
SPBC1685.13	fhn1	2.105	2.804	1.136	2.415	0.838462	1.512	0.974	1.33	3.67	1.472	2.311	0.372	0.177	0.523	0.95	0.439	0.172	1.65	1.252	1.979	0.647	1.656	0.925	1.258	1.067	0.923	1.085	3.078	1.369	2.079	1.555	5a	NA	1	1
SPAC3A11.10c	SPAC3A11.10c	4.201	2.785	2.293	0.919	0.949153	1.286	0.937	0.96	0.956	2.582	4.302	1.364	1.32	1.014	NA	1.214	0.593	2.021	1.143	1.376	0.863	2.154	1.121	1.171	0.972	2.363	0.919	2.113	0.979	9.337	2.074	4	NA	NA	NA
SPAC23G3.03	sib2	4.182	3.524	2.043	1.305	0.950758	0.749	0.995	0.828	1.265	2.172	5.352	1.448	1.918	0.809	0.86	1.046	1.78	1.404	1.36	0.95	1.103	1.031	1.055	0.976	1.053	1.31	0.986	1.328	0.914	1.401	1.485	4	NA	1	NA
SPCC330.06c	SPCC330.06c	4.099	2.7	2.951	4.527	1.07883	0.811	0.912	1.396	3.133	2.152	3.097	2.662	3.681	0.949	1.441	2.295	3.449	1.3	0.96	0.974	0.788	1.493	0.915	1.899	0.916	2.846	1.218	NA	0.818	0.98	0.598	4	NA	NA	NA
SPCC330.03c	SPCC330.03c	1.498	1.465	0.889	0.409	0.935961	0.534	1.207	0.408	0.22	1.003	1.796	2.375	2.294	0.789	0.978	2.132	1.382	1.178	1.359	1.279	1.221	1.041	1.017	0.797	1.133	0.675	0.798	0.617	1.05	0.434	0.791	5b	NA	NA	NA
SPAC977.17	SPAC977.17	0.62	1.033	0.904	0.675	1.02251	1.248	1.044	1.281	0.935	0.883	1.211	1.436	0.546	0.78	0.734	0.673	0.502	2.226	2.769	1.741	1.979	0.953	2.262	0.87	1.279	0.396	0.824	1.179	0.74	0.964	1.288	5b	NA	NA	NA
SPAC1F7.07c	fip1	2.166	2.617	4.211	6.03	0.97642	0.579	0.98	1.828	8.41	3.555	3.629	1.437	1.606	1.589	1.062	2.15	3.321	1.131	0.675	0.803	1.088	1.194	0.562	1.286	1.078	1.211	0.909	0.973	0.848	1.066	0.764	4	NA	1	1
SPAC1687.16c	erg31	0.802	0.888	0.9	0.872	0.979892	0.859	1.025	1.7	1.225	0.982	0.689	0.729	0.81	0.668	0.859	0.751	1.357	1.09	0.924	0.861	0.828	1.484	0.814	1.036	0.897	1.112	1.083	4.144	0.947	2.097	4.711	5a	NA	NA	1
SPAC977.06	SPAC977.06	NA	NA	1.103	0.742	1.61013	0.984	0.958	1.297	1.183	1.121	1.921	0.905	2.452	0.803	1.623	1.349	2.163	NA	NA	NA	NA	NA	NA	NA	NA	NA	NA	11.46	NA	16.18	8.914	1	NA	NA	NA
SPBC947.05c	SPBC947.05c	NA	NA	2.299	2.124	1.03867	NA	1.072	NA	3.291	2.569	NA	0.368	0.776	0.94	0.859	0.478	0.87	NA	NA	NA	NA	NA	NA	1.08	NA	3.446	NA	4.258	NA	6.378	NA	NA	NA	NA	NA
SPAC977.01	SPAC977.01	2.807	2.061	0.742	0.766	1.42486	1.88	0.765	1.173	1.077	0.741	1.785	0.857	NA	0.925	NA	0.835	NA	3.369	NA	4.053	NA	2.335	NA	1.353	NA	1.323	NA	9.49	NA	7.326	16.74	1	NA	NA	1
SPBP23A10.12	frg1	2.228	2.657	1.895	2.167	0.900133	0.593	1	0.957	1.295	1.518	2.381	2.219	3.673	0.52	0.907	2.106	2.065	0.887	1.059	0.858	0.939	0.74	0.917	0.859	0.973	0.762	1.035	0.889	0.944	0.732	NA	4	NA	1	NA
SPAC3A11.07	SPAC3A11.07	0.407	0.365	0.42	0.373	1.07413	1.165	0.893	1.595	0.552	0.419	0.32	0.725	0.448	0.591	0.943	0.74	NA	0.574	1.084	1.084	1.263	0.554	1.108	0.952	1.09	0.819	1.056	0.478	1.047	0.743	0.595	5b	NA	1	NA
SPBC1773.06c	SPBC1773.06c	6.549	3.669	2.498	3.144	0.913793	1.079	1.053	0.609	2.844	3.594	6.365	1.702	2.057	0.352	1.423	2.439	2.56	1.273	1.221	0.971	0.91	1.201	1.302	1.05	0.866	1.137	0.857	1.2	0.898	3.111	1.63	4	NA	NA	NA
SPCC1223.12c	meu10	NA	NA	0.997	1.075	NA	NA	1.172	0.89	3.254	3.683	NA	NA	NA	NA	4.667	NA	4.328	NA	2.246	NA	NA	3.994	NA	1.089	NA	1.667	1.505	2.328	NA	2.449	NA	NA	NA	NA	NA
SPAC22H12.01c	mug35	2.691	2.802	1.557	2.987	0.890688	1.046	0.935	0.967	2.086	1.527	2.949	1.804	1.228	1.117	1.215	1.688	0.658	1.159	0.998	1.487	0.94	1.084	1.115	1.049	0.989	1.202	1.016	1.019	1.086	1.396	1.345	4	NA	NA	1
SPBC56F2.08c	SPBC56F2.08c	1.053	1.111	0.598	1.016	1.0262	0.984	0.972	0.762	1.204	0.96	0.981	0.454	0.441	0.864	0.777	0.635	0.61	0.977	0.955	0.875	1.007	1.236	0.95	0.895	1.066	0.655	1.059	0.664	0.959	0.551	0.814	5b	NA	NA	NA
SPAC750.05c	SPAC750.05c	2.759	2.007	0.761	0.839	1.51948	1.845	0.797	1.102	1.08	0.848	1.79	1.045	1.527	0.894	1.133	1.033	0.755	3.286	4.795	4.584	2.354	2.446	2.844	1.386	1.229	1.188	1.212	9.694	2.034	6.315	17.06	1	NA	NA	1
SPAC750.08c	SPAC750.08c	2.091	1.536	1.111	2.68	0.890756	0.849	0.799	1.65	2.61	1.064	1.703	1.417	1.565	0.827	1.381	1.396	1.924	2.481	2.42	1.906	1.002	1.614	2.26	0.782	0.879	0.674	0.893	0.514	0.617	1.213	0.562	4	NA	NA	NA
SPAC750.07c	SPAC750.07c	NA	NA	1.304	0.901	0.810173	NA	1.301	0.797	1.038	1.181	NA	0.204	0.601	NA	0.618	0.56	1.284	0.957	0.847	0.211	0.273	1.343	0.964	5.457	NA	5.42	1.113	1.347	NA	1.83	NA	5a	NA	NA	NA
SPAC821.09	eng1	0.717	0.653	0.473	0.785	1.0699	0.607	0.921	1.022	1.014	0.489	0.706	1.192	1.219	0.803	1.078	1.164	4.58	1.145	1.856	0.582	1.836	0.897	2.05	1.159	0.958	0.924	0.888	0.533	0.974	0.46	0.44	5b	NA	NA	1
SPBC21C3.19	SPBC21C3.19	14.74	7.186	5.417	6.728	0.790123	1.431	1.28	1.496	7.831	6.269	13.31	1.03	0.878	1.465	1.088	1.095	0.617	3.164	0.904	2.176	0.466	4.387	0.902	0.964	0.917	3.468	1.029	1.75	1.124	2.696	1.924	3	NA	NA	1
SPBPB2B2.19c	SPBPB2B2.19c	2.753	2.142	0.808	0.783	1.45562	1.932	0.794	1.186	1.1	0.772	1.755	0.81	NA	0.909	NA	0.824	NA	3.22	NA	4.266	NA	2.387	NA	1.136	NA	1.173	NA	10.07	NA	5.615	16.88	1	NA	NA	1
SPBC1271.09	SPBC1271.09	1.125	1.078	1.116	1.444	0.989461	0.65	1.008	0.9	1.655	1.461	1.368	0.8	0.583	0.596	0.784	0.752	0.618	0.788	NA	0.567	1.413	1.094	1.535	1.465	1.39	1.651	1.639	2.839	1.449	3.778	3.262	5a	1	1	1
SPCC569.07	SPCC569.07	0.926	0.752	0.715	0.786	0.970652	0.845	0.978	1.155	0.875	0.67	1.001	1.349	0.834	0.993	0.996	1.531	1.127	0.924	0.86	0.65	1.048	1.002	0.935	0.862	1.113	0.968	0.966	5.394	0.961	2.082	4.907	5a	NA	NA	NA
SPAC694.03	SPAC694.03	1.044	0.831	0.87	1.028	0.92381	1.158	1.01	0.824	0.732	0.859	NA	NA	1.336	1.242	1.134	2.32	2.148	1.005	0.852	1.098	0.978	1.06	0.888	1.111	0.918	0.994	0.92	0.85	0.965	0.778	0.662	5b	NA	NA	NA
SPBPB2B2.12c	gal10	8.676	NA	2.662	0.755	1.41057	2.006	1.156	0.612	0.964	2.751	8.907	1.905	2.315	1.073	1.97	1.765	2.262	3.488	1.777	11.97	1.566	2.773	1.802	1.59	0.91	4.687	1.608	6.522	0.873	10.04	NA	1	NA	NA	NA
SPCC162.10	ppk33	0.666	0.904	1.044	0.652	1.1047	1.178	1.037	0.813	0.801	0.918	0.986	1.257	0.865	1.025	0.796	1.232	0.583	0.972	NA	1.968	1.31	0.833	1.181	1.071	1.609	1.251	1.427	4.472	1.179	2.719	5.546	5a	NA	NA	NA
SPAC13C5.06c	mug121	1.556	1.283	1.205	1.345	0.876897	0.891	0.943	1.146	1.423	1.264	0.96	0.933	0.856	0.707	0.892	0.966	0.696	0.96	0.841	1.128	0.872	1.085	0.777	1.323	0.959	2.683	1.808	1.957	0.959	2.249	2.295	5a	NA	NA	NA
SPAC19D5.01	pyp2	1.687	1.493	1.946	2.02	1.08442	NA	1.084	0.955	2.316	2.406	NA	1.769	0.591	1.231	1.034	1.771	0.291	1.165	0.781	1.283	0.835	1.158	0.75	0.962	1.073	0.908	1.101	2.405	1.102	3.605	5.684	1	NA	1	NA
SPAC57A10.08c	SPAC57A10.08c	1.469	1.147	1.345	1.212	1.26969	0.929	0.97	1.248	1.246	1.324	NA	1.442	1.078	1.195	1.109	1.291	1.02	1.162	0.945	1.037	0.876	1.055	0.886	1.022	0.921	1.144	0.947	2.759	1.057	2.609	2.378	5a	NA	NA	NA
SPAC1F7.08	fio1	2.083	2.463	1.82	1.963	1.08071	0.39	1.177	0.469	2.155	2.361	2.436	1.37	3.214	1.411	1.088	1.677	6.542	1.004	0.612	0.92	1.108	1.14	0.458	1.482	1.116	1.668	1.017	1.121	0.928	1.21	0.865	4	NA	1	1
SPBC32H8.07	git5	2.206	1.937	1.784	1.248	0.833333	1.541	1.013	1.889	2.103	1.856	2.504	0.669	0.747	1.173	1.041	0.719	0.55	1.43	0.746	1.358	0.623	1.691	0.723	0.937	0.935	1.202	0.969	1.123	1.039	1.517	1.506	4	NA	NA	NA
SPAC1F7.12	yak3	3.146	1.652	2.475	2.158	0.933735	1.333	1.119	0.978	2.439	2.442	3.173	1.161	0.479	1.57	1.258	1.452	0.292	1.125	1.101	0.993	1.022	1.219	1.092	1.046	1.006	1.132	0.89	1.331	0.997	4.385	1.671	4	NA	NA	NA
SPBC1683.01	SPBC1683.01	2.131	1.397	0.945	0.835	0.918468	0.951	0.818	1.125	0.776	0.724	0.921	0.887	1.162	0.663	0.849	0.911	0.599	1.275	0.948	1.224	1.008	1.21	0.953	1.343	1.012	1.096	0.942	3.313	1.877	2.722	2.566	5a	1	1	NA
SPCC550.07	SPCC550.07	2.081	1.808	1.668	2.225	1.02113	0.857	0.918	0.966	2.251	1.677	2.109	0.927	1.037	1.32	1.255	0.883	0.638	1.108	0.901	0.901	1.09	1.109	0.838	0.951	1.041	0.802	0.832	0.829	0.632	0.78	0.833	4	NA	NA	NA
SPCC61.05	SPCC61.05	1.51	1.035	1.149	1.137	1.15291	1.202	1.104	2.093	1.524	1.05	1.418	1.024	0.607	1.092	0.959	0.922	0.452	1.108	1.137	1.151	0.956	1.017	0.973	1.055	1.058	1.154	1.069	2.318	0.968	3.491	2.372	5a	NA	NA	NA
SPBC1709.14	SPBC1709.14	1.03	0.84	0.954	0.966	0.970884	0.915	0.886	0.892	0.812	0.848	0.973	1.473	NA	1.218	0.926	1.309	NA	1.019	0.868	1.084	0.858	1.15	0.847	1.49	0.881	2.052	1.234	8.142	1.074	3.484	3.056	5a	NA	NA	NA
SPAC26H5.09c	SPAC26H5.09c	3.903	3.091	2.512	2.264	0.956229	0.512	1.259	1.643	2.566	2.364	3.067	0.521	0.484	0.688	1.102	0.347	0.213	1.798	2.038	0.814	1.172	1.452	1.138	1.322	1.106	1.505	1.276	0.624	0.833	1.127	0.715	4	1	1	NA
SPAC26H5.08c	bgl2	4.628	2.108	2.972	1.343	1.02275	1.283	1.131	1.457	1.358	3.098	3.095	1.384	1.071	0.552	1.109	1.186	0.595	1.268	0.941	1.474	0.974	1.734	0.871	0.96	0.94	1.36	0.793	1.825	1.164	6.464	1.73	4	NA	NA	1
SPCC1393.07c	mug4	NA	NA	1	0.813	NA	NA	1.129	0.82	0.94	1.03	NA	0.871	NA	1.122	0.959	1.026	0.606	NA	NA	NA	NA	0.92	NA	0.802	1.115	0.735	NA	3.413	NA	12.75	6.622	1	NA	1	NA
SPCC1494.03	arz1	1.243	1.052	1.303	1.258	NA	NA	0.957	1.606	2.029	1.496	0.906	1.144	1.125	1.349	1.118	1.34	0.638	1.098	0.952	1.093	0.915	1.101	0.965	1.023	0.99	1.096	1.149	1.284	1.003	2.504	2.111	5a	NA	NA	NA
SPAC328.03	tps1	3.895	5.077	2.546	3.119	0.928571	0.5	1.031	1.567	4.117	2.628	3.574	1.558	1.004	0.929	0.983	1.566	0.704	1.631	1.375	0.828	0.844	1.659	1.349	0.95	1.091	1.67	1.279	1.918	1.129	3.452	2.914	4	NA	1	1
SPCC965.07c	gst2	10.74	9.253	6.947	11.36	0.89011	0.227	1.021	1.384	12.44	7.594	7.653	0.742	0.664	0.193	NA	0.852	0.293	2.036	3.114	0.304	0.817	1.758	2.741	1.587	1.153	2.226	1.66	0.812	0.843	1.817	0.799	3	NA	NA	1
SPAC4A8.04	isp6	4.545	3.319	2.776	2.016	0.993691	1.82	1.004	1.705	2.795	2.578	4.354	0.815	0.444	0.974	1.309	0.735	0.238	1.952	1.412	1.231	0.852	2.514	1.306	0.965	0.928	1.508	0.821	1.733	0.837	4.447	2.047	4	NA	1	1
SPAC186.05c	SPAC186.05c	32.76	3.991	1.235	1.227	1.54878	NA	0.736	1.077	0.97	0.814	NA	15.39	10.21	4.584	5.967	NA	1.045	10.68	NA	4.842	2.676	NA	1	4.39	1.126	12.21	6.31	13.47	4.224	4.415	7.876	NA	NA	NA	NA
SPAC6G9.04	mug79	0.808	1.105	1.034	1.115	0.99503	1.097	0.862	0.893	1.215	1.025	0.979	0.839	0.86	1.006	0.853	0.947	0.778	0.918	0.962	1.096	1.084	1.023	1.028	0.927	1.003	1.049	1.072	6.033	1.064	2.197	4.588	5a	NA	NA	NA
SPAC22G7.11c	SPAC22G7.11c	6.271	3.269	2.217	3.769	0.882812	0.756	0.893	0.864	2.879	4.475	NA	3.849	2.093	0.826	1.43	3.307	1.439	1.94	0.962	1.069	NA	2.696	NA	1.262	NA	2.128	NA	1.165	NA	6.031	1.522	4	NA	NA	NA
SPBPB2B2.08	SPBPB2B2.08	16.83	11.47	3.291	1.867	0.981132	NA	1.087	NA	1.852	4.209	16.73	NA	NA	NA	NA	NA	NA	5.801	0.478	1.784	0.894	7.197	0.978	1.085	1.153	1.309	0.695	1.056	0.683	0.963	0.451	3	NA	NA	NA
SPBPB2B2.05	SPBPB2B2.05	2.288	2.247	1.543	3.255	0.732116	NA	0.944	NA	3.242	1.778	2.821	9.42	6.966	0.345	1.167	3.386	5.912	0.709	0.539	1.158	0.866	0.616	0.677	NA	1.099	2.785	1.311	1.554	0.458	1.421	0.906	4	1	1	1
SPBPB2B2.01	SPBPB2B2.01	1.413	1.238	1.168	1.938	0.489441	0.39	0.515	NA	3.056	1.337	1.384	3.538	6.527	0.165	NA	1.499	8.783	1.172	1.613	2.968	1.228	0.701	1.376	1.546	1.389	1.621	0.993	0.846	0.204	0.599	NA	4	NA	NA	1
SPAC24C9.08	SPAC24C9.08	1.525	1.197	0.962	1.196	0.868163	1.232	0.854	1.163	1.523	0.955	1.442	1.317	0.871	0.797	0.962	0.978	0.609	1.186	1.161	1.111	1.112	1.271	1.108	1.406	1.05	1.039	0.878	5.094	1.805	2.501	2.357	5a	NA	NA	NA
SPBPB2B2.11	SPBPB2B2.11	1.374	NA	0.852	0.798	1.19965	NA	1.056	NA	0.845	1.041	NA	0.47	NA	1.097	1.013	1.451	NA	1.345	NA	1.349	1.311	1.263	1.411	1.113	1.13	1.192	1.079	3.38	NA	2.162	3.314	5a	NA	NA	NA
SPBPB2B2.13	gal1	3.193	NA	0.908	0.956	1.52331	1.644	0.962	0.603	1.01	0.979	3.79	2.094	1.997	1.056	2.41	2.515	1.751	8.011	5.152	9.476	4.334	6.088	5.284	1.078	1.094	1.323	0.93	2.115	1.041	2.515	2.367	1	NA	NA	1
SPAC977.13c	SPAC977.13c	NA	1.621	1.454	1.196	0.80798	1.004	1.118	0.999	1.951	2.02	2.05	0.74	NA	1.26	NA	0.863	NA	NA	NA	NA	NA	NA	NA	NA	NA	0.607	NA	1.133	NA	1.036	NA	NA	NA	NA	NA
SPBC1683.09c	frp1	3.065	2.965	4.303	3.512	1.30713	0.462	1.2	1.169	6.172	6.534	3.879	0.793	2.121	0.805	0.755	0.756	2.776	0.96	0.397	0.659	0.791	1.344	0.315	0.927	NA	0.879	0.79	0.899	1.164	1.074	1.105	4	1	1	NA
SPAC977.14c	SPAC977.14c	3.24	3.84	2.277	1.693	1	0.386	1.015	0.726	1.41	2.288	2.838	1.247	NA	0.377	NA	1.353	0.707	2.161	3.673	0.249	1.272	1.379	3.076	0.975	1.094	0.955	1.116	0.778	0.875	1.31	0.934	4	NA	NA	NA
SPBPB10D8.02c	SPBPB10D8.02c	2.199	0.89	1.192	1.129	1.13233	NA	1.388	NA	2.058	1.861	5.725	NA	NA	NA	1.053	NA	NA	3.191	0.523	0.989	0.635	3.408	0.677	0.965	1.573	1.146	0.97	0.396	1.279	0.469	1.168	5b	NA	NA	NA
SPAPB8E5.10	SPAPB8E5.10	NA	0.96	NA	NA	0.93014	NA	NA	NA	NA	NA	NA	2.933	2.711	NA	NA	2.546	3.026	1.408	NA	0.97	NA	1.62	NA	NA	NA	1.782	NA	1.184	NA	1.172	1.048	NA	NA	NA	NA
SPBC32H8.02c	nep2	2.077	1.709	2.239	3.239	0.861804	NA	0.968	1.481	3.591	1.755	NA	1.3	0.451	0.422	0.919	1.039	0.472	1.117	0.987	0.536	0.819	1.334	0.72	0.721	1.007	0.505	0.894	1.817	1.445	0.536	2.191	4	NA	NA	NA
SPBC30D10.14	SPBC30D10.14	3.524	3.303	2.569	3.373	1.02066	0.758	1.118	1.081	2.965	2.658	2.711	1.655	1.54	1.354	1.318	1.532	1.116	1.51	1.145	1.157	0.933	1.542	1.1	1.162	0.879	1.671	1.046	1.055	0.899	0.9	1.105	4	NA	NA	NA
SPAC4F8.07c	hxk2	1.182	1.27	0.891	1.188	1.00104	0.788	0.815	1.44	1.585	0.877	1.084	2.9	1.898	1.124	1.446	3.316	2.844	1.354	1.116	0.806	1.051	1.173	1.044	1.669	1.112	1.64	1.128	1.205	1.054	0.953	0.929	4	NA	NA	NA
SPAPB1E7.06c	eme1	0.86	NA	0.638	0.767	NA	NA	1.206	0.544	0.632	0.917	NA	NA	0.832	NA	0.875	NA	0.839	0.916	1.083	0.915	1.098	1.021	1.097	1.139	1.078	0.787	0.999	3.868	1.105	2.87	3.072	5a	NA	NA	NA
SPBP4H10.12	SPBP4H10.12	2.148	1.486	2.055	2.105	0.953815	0.762	1.012	0.877	1.463	1.87	2.151	1.732	0.714	0.59	1.43	1.875	0.65	1.314	1.081	0.951	0.903	1.189	1.087	1.117	0.985	0.994	0.817	0.678	0.866	1.461	0.637	4	1	NA	NA
SPBP4H10.10	SPBP4H10.10	1.774	NA	2.621	1.862	0.930493	NA	1.086	1.49	2.138	2.678	NA	1.136	0.378	0.86	1.062	1.338	0.216	1.614	1.011	1.136	0.749	2.005	0.859	1.088	0.977	2.322	1.288	4.285	1.212	5.706	NA	1	NA	NA	NA
SPCC1450.09c	SPCC1450.09c	1.921	1.101	0.895	0.971	0.902077	NA	1.079	0.781	0.92	0.855	NA	1.067	1.145	0.943	1.088	1.083	1.328	1.212	1.105	1.187	0.986	1.15	1.154	1.156	0.936	1.494	1.258	5.777	0.995	5.858	6.681	1	NA	NA	NA
SPBP26C9.03c	fet4	0.593	0.699	0.629	0.803	0.944182	NA	0.859	1.089	1.013	0.715	NA	0.595	0.633	0.799	1.103	0.768	0.614	1.195	NA	0.994	NA	0.881	1.217	1.036	0.928	0.964	1.329	10.23	0.851	3.367	13.83	1	NA	1	NA
SPBC4B4.02c	nca2	1.198	1.136	1.041	1.34	1.10053	0.912	1.041	1.034	1.285	1.115	1.226	1.09	1.072	0.926	0.996	1.18	0.944	0.86	1.072	0.865	0.981	0.858	1.041	0.966	1.045	1.022	1.132	1.599	1.074	2.764	2.13	5a	NA	NA	NA
SPBC1E8.05	SPBC1E8.05	2.11	1.42	1.371	0.783	1.0274	0.926	0.969	1.946	1.063	1.222	1.379	0.958	0.532	0.685	1.093	0.999	0.447	1.927	1.665	1.239	1.147	2.487	1.511	1.454	0.958	1.843	0.937	NA	1.279	5.402	2.714	5a	NA	1	1
SPBC1604.01	mug158	4.539	2.455	2.593	4.761	0.920981	0.911	0.893	0.763	3.059	2.005	3.083	1.072	0.648	0.372	0.905	0.788	0.343	1.72	2.059	1.019	1.023	1.353	1.707	1.253	1.016	1.505	1.171	2.434	1.613	3.166	1.845	4	NA	NA	NA
SPCPB16A4.06c	SPCPB16A4.06c	8.36	5.155	5.643	5.429	0.826667	NA	1.099	1.267	6.114	7.006	NA	1.844	0.682	0.797	1.344	1.578	0.354	1.68	1.046	0.757	0.925	2.212	1.149	0.927	0.998	0.98	0.954	0.983	1.101	11.74	NA	2	NA	NA	NA
SPBC56F2.06	mug147	8.413	6.597	3.666	2.506	1.05063	0.46	1.194	0.801	2.944	5.36	6.009	1.223	0.348	0.837	0.991	1.499	0.262	2.114	1.306	1.094	0.935	2.274	1.523	0.986	1.146	2.646	1.068	0.709	1.282	3.698	0.97	3	NA	NA	NA
SPBC18H10.05	SPBC18H10.05	2.128	1.537	1.927	2.158	0.895722	1.074	0.852	0.987	2.005	1.932	NA	0.914	0.7	0.717	0.866	0.959	0.528	1.17	0.984	1.254	0.95	1.144	0.947	0.975	1.062	1.211	1.189	2.617	1.294	3.94	3.19	4	NA	NA	NA
SPBC18H10.02	lcf1	0.368	0.439	0.356	0.53	1.01053	0.979	0.846	1.041	0.574	0.451	0.342	0.508	0.273	0.686	0.85	0.521	0.317	0.279	0.391	0.783	1.118	0.276	0.399	0.693	1.338	0.578	0.721	0.664	1.216	0.57	0.949	5b	1	NA	NA
SPCC622.15c	SPCC622.15c	1.805	1.494	1.532	1.2	0.973333	1.005	0.998	1.381	1.372	1.612	1.739	1.092	0.881	0.618	1.018	1.219	0.575	1.239	0.879	1.132	0.804	1.503	0.85	0.968	0.925	1.32	1.014	3.834	0.969	2.913	3.992	5a	NA	NA	NA
SPAC25A8.03c	SPAC25A8.03c	0.972	0.967	0.89	0.975	0.929487	0.874	0.932	1.247	1.037	0.908	0.946	0.582	0.637	0.901	1.134	0.466	0.479	0.987	1.014	0.978	1.022	0.94	1.011	1.06	0.978	1.093	1.085	0.787	1.056	0.914	NA	5b	NA	NA	NA
SPAC26F1.07	SPAC26F1.07	2.753	3.126	2.731	3.013	1.03481	0.897	1.174	1.341	3.478	2.759	2.879	1.052	0.537	1.105	1.436	1.246	0.32	1.164	1.249	0.973	1.074	1.128	1.228	0.976	1.171	1.339	1.2	0.725	1.027	2.178	1.232	4	NA	NA	1
SPCC1906.04	wtf20	2.067	2.042	1.996	1.922	0.97772	0.843	0.885	1.11	2.34	2.166	2.169	0.894	0.894	1.009	1.194	0.995	0.67	1.323	0.962	1.245	0.978	1.424	0.966	0.968	0.953	0.98	0.84	0.889	0.918	1.093	0.852	4	NA	NA	NA
SPAC29A4.12c	mug108	4.846	NA	2.011	4.322	1.00652	NA	NA	NA	NA	NA	NA	1.906	0.424	0.282	1.737	2.262	0.213	NA	NA	NA	NA	NA	NA	NA	NA	1.376	NA	NA	NA	4.689	NA	NA	NA	NA	NA
SPAC22F3.12c	rgs1	1.145	1.087	0.859	0.9	0.773256	0.961	0.968	0.764	0.613	0.867	1.004	3.733	1.306	0.805	0.978	1.734	0.947	1.854	2.592	3.925	1.289	1.445	1.757	1.241	1.081	0.837	1.125	26.26	3.113	11.25	11.8	1	NA	NA	1
SPCC1183.11	SPCC1183.11	1.837	1.668	1.466	0.821	0.944828	1.67	0.996	1.264	1.365	1.631	1.905	0.602	0.869	0.992	0.903	0.737	0.601	1.421	0.982	1.45	0.854	1.534	1.06	1	0.957	1.314	0.977	3.022	1.012	3.503	3.321	5a	NA	1	1
SPAC29A4.14c	SPAC29A4.14c	1.074	0.93	0.977	1.101	0.965921	NA	1.026	1.044	1.021	0.986	NA	1.102	0.97	0.939	1.05	1.053	0.958	1.057	NA	1.141	0.891	1.036	0.807	1.259	0.892	1.2	0.901	2.632	0.972	2.031	2.309	5a	NA	NA	NA
SPAC17G6.13	slt1	2.481	3.302	1.972	2.475	0.957143	0.663	0.976	0.88	2.297	2.093	3.552	1.104	0.993	1.036	0.994	1.187	0.759	1.198	1.042	0.792	0.825	1.376	0.947	1.158	1.088	2.097	1.852	1.646	1.03	1.513	2.045	4	NA	NA	1
SPBC32H8.13c	mok12	1.404	1.005	1.455	1.125	0.930785	1.097	1.007	1.406	1.631	1.294	1.484	0.906	0.973	0.932	1.045	0.94	0.893	1.185	1.063	1.079	0.994	1.183	1.018	1.055	0.995	1.33	0.999	3.538	1.034	3.658	3.41	5a	NA	NA	NA
SPAC17G6.03	SPAC17G6.03	2.312	1.294	1.085	1.443	0.899151	0.906	0.861	1.232	1.358	0.911	1.402	0.646	1.394	0.831	1.463	0.798	1.141	2.099	1.272	1.079	0.865	1.882	1.004	1.17	0.798	1.011	0.776	3.172	1.18	2.489	2.168	5a	NA	NA	NA
SPBC29A10.02	spo5	1.046	1.334	1.392	0.947	1.01296	NA	1.026	1.085	1.16	1.162	NA	1.083	0.688	0.646	0.987	1.129	0.993	1.059	1.09	0.947	0.949	1.17	1.111	0.869	0.922	0.859	0.953	3.563	1.001	3.618	3.336	5a	NA	NA	NA
SPCC622.03c	SPCC622.03c	1.209	NA	1.206	0.926	1.05949	NA	0.832	NA	1.107	0.985	NA	1.375	NA	NA	1.262	1.677	1.019	NA	NA	0.925	NA	NA	NA	1.016	NA	1.006	NA	3.713	NA	2.792	3.623	NA	NA	NA	NA
SPBC29A10.08	gas2	3.147	2.961	2.421	1.317	0.887522	1.626	0.871	1.046	1.214	1.924	2.532	1.304	1.607	0.924	1.131	1.452	1.058	1.803	1.564	2.623	1.092	1.599	1.501	1.514	1.012	2.639	1.262	3.926	1.12	2.807	2.417	4	NA	1	1
SPAC2H10.01	SPAC2H10.01	NA	1.358	2.087	4.207	0.855932	NA	0.804	1.532	3.772	2.046	1.378	NA	0.388	NA	0.812	NA	0.326	1.937	1.039	2.716	0.958	2.263	1.236	1.158	0.84	1.376	1.09	4.245	1.017	2.347	NA	4	NA	1	NA
SPCC1393.12	SPCC1393.12	2.594	2.237	2.838	2.86	0.914384	1.027	0.975	1.213	2.559	2.997	2.538	1.811	0.585	1.074	1.198	1.829	0.332	1.155	1.321	1.062	0.983	1.156	1.556	0.896	1.061	0.904	1.075	10.2	1.202	6.578	15.3	1	NA	NA	NA
SPBC8E4.01c	SPBC8E4.01c	0.465	0.788	0.572	0.467	0.902876	1.345	0.684	1.191	0.32	0.356	0.341	0.976	1.472	0.727	0.842	0.982	1.01	1.126	1.225	1.737	1.248	1.36	1.328	1.751	0.99	0.693	0.834	0.486	1.043	NA	0.503	5b	NA	NA	NA
SPCC1393.08	SPCC1393.08	0.785	0.807	0.806	0.593	1.13408	1.065	1.065	1.454	0.86	0.888	0.747	0.433	0.449	1.076	0.74	0.454	0.405	1.066	0.954	1.112	1.078	1.238	1.036	1.068	1.147	1.073	1.153	1.143	1.184	1.156	1.022	5b	NA	1	NA
SPBC8E4.02c	SPBC8E4.02c	0.813	0.975	0.868	0.934	1.0142	1.166	0.878	0.562	1.417	1.252	0.911	1.113	1.114	0.799	0.884	1.297	0.514	0.743	1.327	1.024	1.207	0.924	1.236	1.107	1.193	0.843	0.973	1.883	1.551	2.03	2.314	5a	NA	NA	NA
SPMTR.01	matPc	1.203	1.786	NA	NA	NA	NA	NA	NA	NA	NA	NA	NA	0.744	NA	0.938	NA	0.0131	1.484	1.477	1.991	1.072	0.0106	0.0466	NA	NA	NA	NA	NA	NA	NA	NA	NA	NA	NA	NA
SPBC216.02	mcp5	0.798	NA	1.16	0.861	1.03448	NA	1.035	0.87	1.049	1.317	1.179	1.035	1.655	0.654	0.745	1.375	1.719	0.913	NA	1.18	1.212	1.106	1.897	0.862	1.706	1.02	1.85	2.928	1.171	25.39	7.053	1	NA	NA	NA
SPAC20G4.03c	hri1	4.419	NA	3.166	1.482	1.09677	1.125	0.858	1.08	1.591	3.541	6.257	0.863	0.853	0.935	0.92	0.933	0.478	1.394	1.091	0.952	0.945	1.43	1.197	0.859	0.916	1.14	0.775	1.306	0.997	1.803	1.162	4	NA	NA	1
SPAC30D11.01c	SPAC30D11.01c	1.399	1.054	1.057	1.506	0.995758	0.938	0.932	1.11	2.053	1.347	1.179	0.748	0.687	1.107	1.273	0.741	0.723	1.365	1.359	1.12	0.971	1.195	1.282	1.055	0.894	1.071	1.06	2.321	0.942	2.899	2.693	5a	NA	NA	1
SPBC29A10.13	atp7	0.568	0.557	0.72	0.549	1.00762	1.036	1.016	0.71	0.389	0.674	0.456	1.085	0.728	0.937	1.198	1.003	0.306	0.826	0.949	1.124	1.03	0.825	1.006	1.143	0.957	1.227	1.014	1.193	0.983	1.316	1.168	5b	NA	NA	NA
SPAC22F8.05	SPAC22F8.05	4.723	4.038	4.457	4.118	0.892473	0.945	1.158	1.646	6.376	5.055	6.723	0.808	0.559	0.951	1.217	0.96	0.4	2.237	1.392	1.107	0.856	2.744	1.754	0.898	1.015	3.834	1.087	1.081	1.135	4.175	1.24	3	NA	NA	NA
SPAC23C11.06c	SPAC23C11.06c	7.864	2.341	6.287	1.89	0.912821	NA	1.009	0.99	2.278	5.742	4.445	1.344	0.648	0.872	1.221	1.179	0.286	2.122	1.202	1.453	0.809	2.446	1.288	1.323	0.904	3.195	1.2	4.126	1.115	13.14	3.508	1	NA	NA	NA
SPCC1281.04	SPCC1281.04	NA	NA	2.386	2.465	0.877264	0.479	1	1.152	2.6	2.084	3.372	1.718	NA	0.655	1.109	1.582	1.119	NA	NA	NA	NA	NA	NA	2.714	NA	11.83	NA	17.05	NA	12.13	NA	1	NA	NA	NA
SPCC1281.08	wtf11	1.13	0.94	1.162	1.376	0.905202	NA	1.014	1.054	1.734	1.29	0.863	1.008	0.66	1.048	1.224	1.082	0.596	1.109	NA	0.952	1.029	0.956	0.979	1	1.013	1.341	0.999	3.49	0.853	6.269	4.484	5a	NA	NA	NA
SPCC794.01c	SPCC794.01c	1.77	1.199	2.451	2.698	0.808461	NA	0.929	1.155	4.755	3.14	NA	0.801	0.451	2.727	1.2	1.475	0.552	2.318	1.653	2.193	1.05	1.649	1.375	1.437	0.997	1.499	1.276	1.507	0.941	1.524	1.493	4	NA	1	NA
SPCC794.04c	SPCC794.04c	NA	1.841	0.942	0.824	1.02206	1.083	1.035	0.889	1.158	0.96	0.87	1.482	1.181	1.031	1.087	1.257	0.636	2.98	1.216	3.268	0.691	2.488	0.957	1.107	0.941	0.837	0.879	1.517	1.057	3.064	2.731	5a	NA	1	NA
SPCC1742.01	SPCC1742.01	1.977	1.567	0.677	1.656	0.957923	0.802	0.959	0.993	1.271	0.879	1.318	1.513	1.707	1.107	1.094	1.356	1.862	0.888	1.102	0.826	1.336	1.322	1.248	1.079	0.997	1.734	1.271	47.41	1.202	4.697	18.59	1	1	1	NA
SPAC5H10.06c	adh4	0.594	0.725	0.713	0.516	1.07643	1.036	0.878	1.396	0.537	0.406	0.526	1.7	3.067	0.924	0.87	1.289	7.316	2.105	2.298	0.574	1.002	0.948	1.95	0.993	0.984	0.822	0.977	1.09	0.854	0.737	1.033	5b	NA	1	1
SPAC23D3.17	SPAC23D3.17	1.584	NA	NA	NA	NA	NA	NA	NA	NA	NA	NA	NA	NA	NA	NA	NA	NA	1.319	NA	1.238	NA	1.43	NA	1.036	NA	0.92	NA	2.095	NA	5.818	2.5	NA	NA	NA	NA
SPAC23D3.12	SPAC23D3.12	1.099	0.64	0.642	0.367	1.09623	1.898	0.921	1.318	0.393	0.478	0.835	1.82	3.232	1.499	1.203	1.852	2.139	0.941	0.991	1.164	1.075	0.967	1.119	1.577	0.89	1.162	0.915	1.259	1.374	1.262	0.96	5b	NA	1	1
SPCC1223.03c	gut2	2.079	1.574	1.688	2.035	1.35714	NA	1.175	1.065	3.092	2.185	NA	NA	0.834	0.931	1.445	NA	0.496	2.011	1.092	1.795	0.856	2.28	1.101	0.971	0.947	1.411	0.868	6.185	0.903	5.593	4.604	5a	1	1	NA
SPAC5H10.02c	SPAC5H10.02c	4.249	2.194	3.161	2.617	0.770393	1.305	1.236	0.563	2.147	3.949	8.305	0.751	0.443	0.985	1.406	1.16	0.368	1.148	0.924	0.917	NA	1.203	0.854	1.074	0.885	0.769	0.789	0.584	0.797	0.653	0.561	4	NA	NA	NA
SPBC337.08c	ubi4	2.291	2.672	2.197	1.924	0.85347	0.847	0.947	1.316	2.292	2.23	2.78	0.616	0.692	0.761	0.883	0.778	0.441	1.335	1.423	1.315	1.174	1.124	1.336	1.597	1.074	1.646	1.069	2.211	0.981	3.306	2.067	4	NA	NA	NA
SPBPJ4664.02	SPBPJ4664.02	0.669	0.522	0.808	0.654	1.05212	1.178	1.172	1.85	1.003	0.928	0.969	0.482	0.258	0.964	1.56	0.771	0.503	0.914	0.655	0.713	1.45	0.687	0.687	0.948	1.041	0.872	0.7	0.328	0.488	0.753	0.294	5b	NA	NA	1
SPAC644.15	rpp101	0.919	0.612	0.763	0.769	1.04697	0.851	1.086	0.596	0.478	0.866	0.45	0.876	1.382	1.223	1.05	0.703	1.874	1.005	0.759	1.166	0.788	1.181	0.694	2.206	0.799	1.547	0.827	1.183	0.91	NA	0.716	5b	NA	NA	NA
SPAC3G6.05	SPAC3G6.05	0.958	0.716	0.649	0.806	0.916515	0.667	0.671	1.591	0.909	0.488	0.835	1.178	0.908	1.1	0.943	1.086	0.696	0.435	0.38	0.547	0.859	0.401	0.487	1.044	1.257	1.197	1.162	1.235	1.4	1.863	1.434	5b	1	1	1
SPCC1795.06	map2	NA	NA	1.263	1.182	1.05515	NA	1.034	1.234	1.78	1.51	NA	0.393	0.469	0.539	0.771	0.587	0.736	1.332	1.173	1.65	NA	1.116	0.914	0.919	1.005	1.44	0.984	0.998	1.037	0.652	NA	5b	NA	NA	NA
SPCP31B10.06	mug190	2.913	2.249	1.531	1.894	0.941176	1.078	0.903	0.629	2.805	2.389	2.989	1.221	0.498	1.392	1.159	1.659	0.4	1.521	1.451	1.511	0.96	1.81	1.701	0.937	0.995	1.263	0.9	2.115	1.06	4.327	2.104	4	NA	NA	NA
SPCC663.06c	SPCC663.06c	12.23	9.064	4.949	6.425	0.792453	NA	1.041	0.978	6.7	5.535	9.233	0.538	0.423	0.102	1.293	0.546	0.273	1.327	1.905	0.859	0.912	1.239	1.691	0.953	1.147	1.083	1.069	1.047	0.954	1.153	1.224	3	NA	NA	NA
SPBC1271.05c	SPBC1271.05c	2.763	2.588	1.524	1.858	0.896956	0.744	0.978	1.851	2.014	1.477	2.57	0.982	0.924	0.564	1.059	1.035	0.675	1.549	1.371	1.093	0.926	1.418	1.247	1.051	1.022	1.006	0.932	1.883	0.98	1.701	1.961	4	NA	NA	NA
SPCC1442.16c	zta1	4.553	3.059	2.575	2.907	0.941573	0.757	1.033	1.153	2.8	2.455	4.86	1.372	1.653	0.964	1.247	1.404	1.418	1.571	1.228	0.921	0.991	1.413	1.336	1.183	1.002	1.062	0.981	0.938	0.992	1.344	0.804	4	NA	NA	NA
SPCC663.08c	SPCC663.08c	13.98	10.59	5.314	7.01	0.757282	NA	1.052	1.058	6.539	5.603	11.24	0.48	0.393	0.102	1.342	0.528	0.261	1.806	2.317	0.6	0.789	1.571	1.885	0.924	1.132	1.027	1.036	1.326	0.929	1.884	1.563	3	NA	NA	NA
SPBC1348.03	SPBC1348.03	NA	NA	1.856	0.429	0.947236	NA	0.985	0.385	0.512	2.029	NA	2.745	2.739	1.124	1.676	1.86	1.157	NA	NA	NA	NA	NA	NA	NA	NA	NA	NA	NA	NA	NA	NA	NA	NA	NA	NA
SPBC1348.05	SPBC1348.05	2.582	1.559	1.339	0.827	1.03154	NA	0.985	0.671	1.109	1.514	NA	5.454	6.377	1.235	1.785	2.937	2.333	NA	NA	NA	NA	NA	NA	NA	NA	NA	NA	2.787	NA	NA	NA	NA	NA	NA	NA
SPCC794.12c	mae2	2.037	2.221	1.269	2.724	0.887772	0.727	0.825	1.682	2.681	1.08	1.638	1.52	1.128	0.783	1.346	1.374	1.453	2.31	3.449	1.872	1.178	1.778	3.249	1.019	1.051	0.779	1.123	0.633	0.663	1.417	0.681	4	NA	1	NA
SPBC1734.07c	SPBC1734.07c	1.119	0.954	1.002	1.34	0.871957	1.245	0.957	1.311	1.462	1.064	1.295	1.125	0.886	1.176	1.071	1.246	1.089	1.114	1.002	1.177	0.938	1.159	0.99	1.121	0.909	1.055	0.941	2.83	1.035	2.11	2.271	5a	NA	NA	NA
SPBC12C2.04	SPBC12C2.04	4.833	3.017	3.061	3.53	0.99115	0.852	0.984	1.695	4.931	3.079	3.971	1.386	1.142	0.986	1.176	1.659	1.153	1.511	1.245	0.888	1.008	1.733	1.546	1.136	1.002	1.847	1.153	1.172	0.975	1.36	0.79	4	NA	NA	NA
SPBC15D4.02	SPBC15D4.02	1.19	1.433	1.415	0.485	1.13406	NA	1.158	1.406	0.755	1.438	NA	0.385	0.378	0.772	0.864	0.339	0.335	1.233	0.919	0.97	0.834	1.639	0.921	0.845	0.946	1.055	0.936	4.686	1.443	2.648	3.802	5a	NA	1	NA
SPBC19C7.04c	SPBC19C7.04c	17.69	13.44	5.225	0.764	1.05957	1.524	0.931	2.073	1.295	9.581	9.8	0.731	0.475	1.345	NA	0.837	0.313	4.216	1.278	1.98	0.914	7.978	1.224	0.802	1.054	2.505	1.158	1.866	1.372	3.11	2.213	3	NA	1	1
SPACUNK4.17	SPACUNK4.17	7.25	3.289	2.214	1.738	0.773006	1.09	0.987	0.824	2.213	2.398	1.514	1.225	0.73	1.044	0.851	1.194	0.814	2.382	1.159	1.073	0.453	5.115	1.639	2.606	0.941	6.591	2.035	2.07	1.169	5.476	NA	1	NA	1	NA
SPBC1703.13c	SPBC1703.13c	0.525	0.323	0.523	0.386	1.11254	1.159	1.071	1.314	0.495	0.497	0.344	1.444	0.632	0.79	1.413	1.26	0.23	0.652	0.894	1.031	1.149	0.627	0.986	1.37	1.01	1.193	1.038	0.772	0.938	1.042	0.581	5b	NA	NA	NA
SPCC1020.10	oca2	2.047	2.01	1.276	1.572	0.933687	1.695	0.992	0.929	1.694	1.404	1.83	0.889	0.513	1.123	0.931	0.981	0.428	1.674	1.074	1.663	1.104	1.575	1.249	1.148	1.155	1.643	1.394	6.08	1.499	2.062	5.66	5a	NA	1	1
SPAC1B2.05	mcm5	0.899	0.891	0.78	0.934	0.948409	NA	0.905	1.122	1.17	0.937	NA	NA	1.261	NA	0.968	NA	0.997	1.045	0.971	1.159	0.946	0.968	0.964	1.16	0.918	1.184	0.955	2.038	0.913	2.094	2.258	5a	NA	NA	NA
SPBC13A2.04c	SPBC13A2.04c	1.038	1.373	NA	NA	NA	NA	NA	NA	NA	NA	NA	NA	0.635	NA	0.608	NA	0.604	1.758	1.894	2.018	0.79	2.641	2.138	0.557	1.029	0.292	0.449	0.356	0.666	0.488	0.548	5b	NA	1	NA
SPAC1782.07	qcr8	0.606	0.525	0.679	0.591	1.06601	1.165	1.008	0.679	0.475	0.749	0.478	1.286	0.787	0.851	1.481	1.253	0.417	0.862	0.841	1.359	0.991	0.796	0.888	1.232	0.895	1.231	0.838	1.293	0.924	1.385	1.028	5b	NA	NA	NA
SPAC1B3.16c	vht1	0.463	0.608	0.374	0.547	0.986822	0.731	0.661	1.649	0.568	0.218	0.469	0.694	1.404	0.652	0.946	0.535	1.176	0.916	0.568	0.605	0.949	0.796	0.565	1.082	1.2	1.174	1.208	0.721	1.288	0.715	0.588	5b	NA	NA	1
SPAC1B3.15c	SPAC1B3.15c	1.271	0.779	1.062	1.044	0.9169	1.041	0.892	0.9	1.165	0.857	NA	0.804	1.148	0.983	0.966	0.595	0.93	0.9	1.12	0.747	1.203	1.035	1.164	1.715	0.91	2	1.628	3.002	1.686	2.792	2.716	5a	NA	NA	NA
SPNCRNA.293	SPNCRNA.293	0.45	0.228	NA	NA	NA	NA	NA	NA	NA	NA	NA	NA	1.863	NA	0.697	NA	NA	NA	NA	NA	NA	NA	NA	1.935	NA	4.422	2.801	63.84	19.49	33.89	64.39	NA	NA	NA	NA
SPNCRNA.236	SPNCRNA.236	1.563	1.448	NA	NA	NA	NA	NA	NA	NA	NA	NA	NA	1.181	NA	0.796	NA	1.723	1.178	0.877	0.43	0.965	1.1	0.912	0.936	0.993	0.69	0.874	0.431	0.694	0.316	0.381	5b	NA	NA	NA
SPNCRNA.133	SPNCRNA.133	2.469	2.934	0.889	1.297	0.822878	1.336	1.269	0.283	0.396	0.952	2.194	0.495	0.255	0.55	1.094	0.455	0.157	1.658	1.161	1.462	0.751	1.697	1.137	1.102	0.87	1.907	1.002	3.258	1.393	1.243	2.062	5a	NA	NA	NA
SPNCRNA.134	SPNCRNA.134	2.377	3.22	1.547	2.595	0.898917	1.172	0.935	2.3	4.007	1.37	1.864	0.443	NA	0.472	NA	0.479	NA	1.984	NA	1.878	NA	1.842	NA	1.35	NA	1.733	NA	3.379	NA	NA	1.792	5a	NA	NA	NA
SPNCRNA.130	omt3	NA	NA	0.671	0.554	NA	NA	1.223	0.253	0.344	1.007	NA	0.425	0.073	0.257	1.138	0.404	0.0545	1.553	1.225	4.483	1.29	1.053	0.851	1.295	1.168	0.407	1.1	2.037	1.61	0.635	0.782	5b	NA	NA	NA
SPNCRNA.129	SPNCRNA.129	NA	0.74	NA	NA	NA	NA	NA	NA	NA	NA	NA	NA	NA	NA	NA	NA	NA	1.088	NA	1.006	NA	1.008	NA	NA	NA	0.909	NA	0.511	NA	0.145	0.31	NA	NA	NA	NA
SPNCRNA.198	SPNCRNA.198	NA	NA	NA	NA	NA	NA	NA	NA	NA	NA	NA	NA	0.837	NA	1.002	NA	0.842	NA	NA	NA	NA	NA	NA	1.036	NA	1.817	1.085	2.299	NA	4.072	2.085	NA	NA	NA	NA
SPAC19A8.16	prl65	3.519	2.767	2.363	2.513	0.68	NA	1.038	0.47	1.475	3.102	NA	1.118	NA	1.37	NA	0.978	NA	NA	NA	NA	NA	NA	NA	NA	NA	NA	NA	NA	NA	NA	4.409	NA	NA	NA	NA
NA	SPNCRNA.531	2.682	1.593	NA	NA	NA	NA	NA	NA	NA	NA	NA	NA	0.931	NA	0.984	NA	0.641	1.497	0.803	1.275	0.756	1.337	0.718	0.857	0.868	0.962	0.788	0.24	0.479	0.518	0.296	NA	NA	NA	NA
SPNCRNA.553	SPNCRNA.553	1.109	NA	NA	NA	NA	NA	NA	NA	NA	NA	NA	NA	NA	NA	NA	NA	NA	NA	NA	NA	NA	NA	NA	1.085	NA	13.7	NA	NA	NA	2.99	4.109	NA	NA	NA	NA
SPNCRNA.571	SPNCRNA.571	1.862	1.468	NA	NA	NA	NA	NA	NA	NA	NA	NA	NA	NA	NA	NA	NA	NA	1.016	NA	1.051	NA	1.109	NA	1.286	NA	1.982	NA	5.618	NA	3.581	4.076	NA	NA	NA	NA
SPBC1105.14	rsv2	3.864	3.509	2.842	2.318	1.02747	1.71	1.039	1.8	3.358	3.02	4.069	0.753	0.453	0.661	0.994	0.803	0.306	2.072	0.922	1.736	0.667	2.429	0.826	0.887	1.017	1.135	1.074	2.264	0.941	2.717	2.088	4	NA	1	1
SPNCRNA.397	SPNCRNA.397	NA	NA	NA	NA	NA	NA	NA	NA	NA	NA	NA	NA	NA	NA	NA	NA	NA	NA	1.959	NA	NA	NA	NA	1.265	NA	1.561	1.389	25.79	NA	12.44	23.91	NA	NA	NA	NA
SPNCRNA.52	prl52	2.438	1.104	1.247	1.596	1.13383	0.874	0.934	0.863	1.364	1.304	1.478	1.036	1.193	0.892	1.188	0.973	0.869	1.799	0.823	1.349	0.799	1.887	0.989	1.289	0.9	2.953	0.868	4.624	0.943	5.615	2.412	5a	NA	NA	NA
SPNCRNA.25	prl25	0.545	0.537	0.655	0.54	1.05747	1.051	1.011	0.64	0.369	0.703	0.414	1.068	NA	0.916	NA	0.95	NA	0.862	NA	1.222	NA	0.76	NA	1.225	NA	1.184	NA	1.328	NA	1.502	1.108	5b	NA	NA	NA
SPNCRNA.462	SPNCRNA.462	1.072	NA	NA	NA	NA	NA	NA	NA	NA	NA	NA	NA	1.697	NA	1.282	NA	1.799	1.264	0.509	1.395	1.018	1.24	0.68	0.637	0.73	0.316	0.305	0.81	0.47	0.547	NA	NA	NA	NA	NA
SPNCRNA.436	SPNCRNA.436	1.425	1.621	NA	NA	NA	NA	NA	NA	NA	NA	NA	NA	0.499	NA	0.825	NA	0.575	NA	0.62	0.557	NA	0.858	0.618	1.023	0.973	1.829	1.341	3.393	1.245	4.293	3.158	NA	NA	NA	NA
SPNCRNA.483	SPNCRNA.483	NA	NA	NA	NA	NA	NA	NA	NA	NA	NA	NA	NA	2.555	NA	0.919	NA	1.517	2.197	1.506	NA	1.009	2.696	3.784	0.857	1.141	1.623	0.997	0.917	1.24	1.444	NA	NA	NA	NA	NA
SPAC4G9.22	SPAC4G9.22	2.842	1.668	NA	NA	NA	NA	NA	NA	NA	NA	NA	NA	0.757	NA	0.941	NA	0.57	1.409	0.829	1.197	0.786	1.253	0.741	1.059	0.899	0.987	0.793	0.27	0.487	0.558	0.289	5b	NA	NA	NA
NA	AS_1_SPAC1071.09c	NA	0.93	NA	NA	NA	NA	NA	NA	NA	NA	NA	NA	NA	NA	NA	NA	NA	NA	NA	NA	NA	NA	NA	NA	NA	0.983	NA	9.476	NA	8.306	4.384	NA	NA	NA	NA
NA	AS_1_SPAC12G12.17	1.232	1.18	NA	NA	NA	NA	NA	NA	NA	NA	NA	NA	NA	NA	NA	NA	NA	NA	NA	0.751	NA	1.158	NA	1.019	NA	2.206	NA	2.765	NA	2.445	3.509	NA	NA	NA	NA
NA	AS_1_mde6	NA	NA	NA	NA	NA	NA	NA	NA	NA	NA	NA	NA	NA	NA	NA	NA	NA	NA	NA	NA	NA	NA	NA	0.997	NA	0.838	NA	7.33	NA	8.362	8.532	NA	NA	NA	NA
NA	AS_1_ucp7	1.178	0.662	NA	NA	NA	NA	NA	NA	NA	NA	NA	NA	NA	NA	NA	NA	NA	1.076	NA	1.063	NA	1.266	NA	1.906	NA	3.781	NA	4.813	NA	7.083	2.251	NA	NA	NA	NA
NA	AS_1_SPAC18B11.03c	0.918	NA	NA	NA	NA	NA	NA	NA	NA	NA	NA	NA	NA	NA	NA	NA	NA	NA	NA	NA	NA	NA	NA	1.002	NA	1.655	NA	8.674	NA	6.848	7.523	NA	NA	NA	NA
NA	AS_1_upf2	NA	NA	NA	NA	NA	NA	NA	NA	NA	NA	NA	NA	NA	NA	NA	NA	NA	1.094	NA	1.243	NA	1.188	NA	NA	NA	1.585	NA	19.13	NA	15.39	11.19	NA	NA	NA	NA
NA	AS_1_cda1	1.213	0.863	NA	NA	NA	NA	NA	NA	NA	NA	NA	NA	NA	NA	NA	NA	NA	1.173	NA	1.194	NA	1.207	NA	0.877	NA	1.107	NA	2.817	NA	3.141	3.904	NA	NA	NA	NA
NA	AS_1_SPAC1B1.04c	0.754	0.897	NA	NA	NA	NA	NA	NA	NA	NA	NA	NA	NA	NA	NA	NA	NA	0.299	NA	0.389	NA	NA	NA	NA	NA	NA	NA	11.32	NA	9.324	7.122	NA	NA	NA	NA
NA	AS_1_SPAC20H4.08	1.226	NA	NA	NA	NA	NA	NA	NA	NA	NA	NA	NA	NA	NA	NA	NA	NA	1.222	NA	1.463	NA	1.162	NA	1.038	NA	1.136	NA	1.994	NA	3.335	2.233	NA	NA	NA	NA
NA	AS_1_cyp8	NA	NA	NA	NA	NA	NA	NA	NA	NA	NA	NA	NA	NA	NA	NA	NA	NA	1.53	NA	1.046	NA	2.562	NA	1.083	NA	5.238	NA	3.434	NA	7.913	3.188	NA	NA	NA	NA
NA	AS_1_lon1	NA	NA	NA	NA	NA	NA	NA	NA	NA	NA	NA	NA	NA	NA	NA	NA	NA	NA	NA	NA	NA	NA	NA	NA	NA	NA	NA	NA	NA	3.042	3.019	NA	NA	NA	NA
NA	AS_1_SPAC22H10.05c	NA	NA	NA	NA	NA	NA	NA	NA	NA	NA	NA	NA	NA	NA	NA	NA	NA	NA	NA	NA	NA	NA	NA	NA	NA	NA	NA	9.918	NA	10.84	4.607	NA	NA	NA	NA
NA	AS_1_SPAC22H12.03	NA	NA	NA	NA	NA	NA	NA	NA	NA	NA	NA	NA	NA	NA	NA	NA	NA	NA	NA	NA	NA	NA	NA	1.088	NA	2.07	NA	3.668	NA	8.848	4.886	NA	NA	NA	NA
NA	AS_1_SPAC23C11.01	NA	NA	NA	NA	NA	NA	NA	NA	NA	NA	NA	NA	NA	NA	NA	NA	NA	NA	NA	NA	NA	NA	NA	NA	NA	NA	NA	26.16	NA	11.78	24.95	NA	NA	NA	NA
NA	AS_1_usp108	1.57	NA	NA	NA	NA	NA	NA	NA	NA	NA	NA	NA	NA	NA	NA	NA	NA	NA	NA	1.224	NA	1.363	NA	NA	NA	2.488	NA	3.34	NA	5.345	3.456	NA	NA	NA	NA
NA	AS_1_ayr1	NA	NA	NA	NA	NA	NA	NA	NA	NA	NA	NA	NA	NA	NA	NA	NA	NA	0.892	NA	0.77	NA	1.031	NA	1.165	NA	1.195	NA	3.618	NA	2.266	2.87	NA	NA	NA	NA
NA	AS_1_SPAC23H3.14	NA	NA	NA	NA	NA	NA	NA	NA	NA	NA	NA	NA	NA	NA	NA	NA	NA	NA	NA	NA	NA	NA	NA	NA	NA	NA	NA	32.66	NA	18.43	3.12	NA	NA	NA	NA
NA	AS_1_SPAC23H4.01c	NA	NA	NA	NA	NA	NA	NA	NA	NA	NA	NA	NA	NA	NA	NA	NA	NA	NA	NA	NA	NA	1.167	NA	1.432	NA	3.667	NA	4.514	NA	8.108	4.238	NA	NA	NA	NA
NA	AS_1_cdb4	NA	NA	NA	NA	NA	NA	NA	NA	NA	NA	NA	NA	NA	NA	NA	NA	NA	NA	NA	NA	NA	NA	NA	NA	NA	2.121	NA	3.13	NA	4.929	2.873	NA	NA	NA	NA
NA	AS_1_SPAC25H1.08c	NA	NA	NA	NA	NA	NA	NA	NA	NA	NA	NA	NA	NA	NA	NA	NA	NA	NA	NA	NA	NA	NA	NA	NA	NA	NA	NA	4.176	NA	5.847	4.462	NA	NA	NA	NA
NA	AS_1_myh1	NA	NA	NA	NA	NA	NA	NA	NA	NA	NA	NA	NA	NA	NA	NA	NA	NA	NA	NA	NA	NA	1.183	NA	NA	NA	1.865	NA	2.219	NA	4.25	3.444	NA	NA	NA	NA
NA	AS_1_apc14	0.75	0.874	NA	NA	NA	NA	NA	NA	NA	NA	NA	NA	NA	NA	NA	NA	NA	1.002	NA	0.816	NA	0.828	NA	1.004	NA	1.069	NA	2.206	NA	2.185	2.741	NA	NA	NA	NA
NA	AS_1_tpr1	NA	NA	NA	NA	NA	NA	NA	NA	NA	NA	NA	NA	NA	NA	NA	NA	NA	NA	NA	NA	NA	NA	NA	NA	NA	7.548	NA	NA	NA	7.676	2.374	NA	NA	NA	NA
NA	AS_1_SPAC27E2.01	NA	NA	NA	NA	NA	NA	NA	NA	NA	NA	NA	NA	NA	NA	NA	NA	NA	1.336	NA	1.603	NA	1.634	NA	NA	NA	0.917	NA	13.28	NA	11.08	4.247	NA	NA	NA	NA
NA	AS_1_SPAC27F1.06c	NA	NA	NA	NA	NA	NA	NA	NA	NA	NA	NA	NA	NA	NA	NA	NA	NA	NA	NA	NA	NA	NA	NA	NA	NA	3.639	NA	NA	NA	3.293	2.475	NA	NA	NA	NA
NA	AS_1_SPAC29A4.13	1.155	0.958	NA	NA	NA	NA	NA	NA	NA	NA	NA	NA	NA	NA	NA	NA	NA	1.077	NA	1.202	NA	1.092	NA	1.132	NA	1.135	NA	2.796	NA	2.559	2.772	NA	NA	NA	NA
NA	AS_1_SPAC29A4.15	NA	NA	NA	NA	NA	NA	NA	NA	NA	NA	NA	NA	NA	NA	NA	NA	NA	NA	NA	NA	NA	NA	NA	NA	NA	NA	NA	NA	NA	3.97	2.413	NA	NA	NA	NA
NA	AS_1_SPAC2E1P3.01	1.103	NA	NA	NA	NA	NA	NA	NA	NA	NA	NA	NA	NA	NA	NA	NA	NA	1.045	NA	0.857	NA	1.107	NA	1.472	NA	4.543	NA	4.061	NA	5.489	5.082	NA	NA	NA	NA
NA	AS_1_trm112	NA	NA	NA	NA	NA	NA	NA	NA	NA	NA	NA	NA	NA	NA	NA	NA	NA	NA	NA	NA	NA	NA	NA	NA	NA	NA	NA	3.839	NA	10.52	5.715	NA	NA	NA	NA
NA	AS_1_SPAC323.04	NA	NA	NA	NA	NA	NA	NA	NA	NA	NA	NA	NA	NA	NA	NA	NA	NA	0.932	NA	NA	NA	0.81	NA	NA	NA	NA	NA	NA	NA	5.35	2.855	NA	NA	NA	NA
NA	AS_1_SPAC3C7.04	NA	NA	NA	NA	NA	NA	NA	NA	NA	NA	NA	NA	NA	NA	NA	NA	NA	NA	NA	NA	NA	NA	NA	NA	NA	NA	NA	4.49	NA	11.33	6.15	NA	NA	NA	NA
NA	AS_1_pex13	NA	NA	NA	NA	NA	NA	NA	NA	NA	NA	NA	NA	NA	NA	NA	NA	NA	NA	NA	NA	NA	NA	NA	NA	NA	NA	NA	10.33	NA	5.508	6.272	NA	NA	NA	NA
NA	AS_1_pol1	NA	NA	NA	NA	NA	NA	NA	NA	NA	NA	NA	NA	NA	NA	NA	NA	NA	NA	NA	NA	NA	NA	NA	NA	NA	NA	NA	7.437	NA	4.948	5.401	NA	NA	NA	NA
NA	AS_1_spn1	NA	NA	NA	NA	NA	NA	NA	NA	NA	NA	NA	NA	NA	NA	NA	NA	NA	NA	NA	NA	NA	NA	NA	NA	NA	NA	NA	13.85	NA	30.15	21.86	NA	NA	NA	NA
NA	AS_1_SPAC4H3.04c	NA	NA	NA	NA	NA	NA	NA	NA	NA	NA	NA	NA	NA	NA	NA	NA	NA	NA	NA	NA	NA	NA	NA	NA	NA	NA	NA	10.66	NA	6.42	11.05	NA	NA	NA	NA
NA	AS_1_mug58	1.398	0.926	NA	NA	NA	NA	NA	NA	NA	NA	NA	NA	NA	NA	NA	NA	NA	1.3	NA	1.092	NA	NA	NA	1.306	NA	1.486	NA	3.339	NA	3.665	2.681	NA	NA	NA	NA
NA	AS_1_klp2	NA	NA	NA	NA	NA	NA	NA	NA	NA	NA	NA	NA	NA	NA	NA	NA	NA	NA	NA	NA	NA	NA	NA	NA	NA	NA	NA	13.81	NA	10.8	7.136	NA	NA	NA	NA
NA	AS_1_tea3	NA	NA	NA	NA	NA	NA	NA	NA	NA	NA	NA	NA	NA	NA	NA	NA	NA	NA	NA	NA	NA	NA	NA	NA	NA	2.472	NA	3.68	NA	10.42	5.17	NA	NA	NA	NA
NA	AS_1_SPAC6G10.06	NA	NA	NA	NA	NA	NA	NA	NA	NA	NA	NA	NA	NA	NA	NA	NA	NA	1.013	NA	1.03	NA	1.005	NA	0.942	NA	1.275	NA	3.853	NA	6.825	2.977	NA	NA	NA	NA
NA	AS_1_SPAC6G9.15c	3.023	1.28	NA	NA	NA	NA	NA	NA	NA	NA	NA	NA	NA	NA	NA	NA	NA	NA	NA	NA	NA	NA	NA	1.249	NA	NA	NA	21.27	NA	29.76	7.146	NA	NA	NA	NA
NA	AS_1_SPAC806.06c	NA	NA	NA	NA	NA	NA	NA	NA	NA	NA	NA	NA	NA	NA	NA	NA	NA	NA	NA	NA	NA	0.956	NA	NA	NA	3.42	NA	2.057	NA	2.718	2.573	NA	NA	NA	NA
NA	AS_1_gda1	NA	NA	NA	NA	NA	NA	NA	NA	NA	NA	NA	NA	NA	NA	NA	NA	NA	NA	NA	NA	NA	0.827	NA	NA	NA	NA	NA	11.13	NA	8.842	4.883	NA	NA	NA	NA
NA	AS_1_pvg1	NA	NA	NA	NA	NA	NA	NA	NA	NA	NA	NA	NA	NA	NA	NA	NA	NA	NA	NA	NA	NA	NA	NA	NA	NA	NA	NA	3.169	NA	3.345	2.077	NA	NA	NA	NA
NA	AS_1_SPAC9E9.05	NA	NA	NA	NA	NA	NA	NA	NA	NA	NA	NA	NA	NA	NA	NA	NA	NA	NA	NA	NA	NA	1.392	NA	NA	NA	NA	NA	8.62	NA	8.58	6.729	NA	NA	NA	NA
NA	AS_1_SPAC9E9.15	NA	NA	NA	NA	NA	NA	NA	NA	NA	NA	NA	NA	NA	NA	NA	NA	NA	NA	NA	NA	NA	NA	NA	NA	NA	NA	NA	3.358	NA	8.826	3.975	NA	NA	NA	NA
NA	AS_1_mse1	1.032	0.856	NA	NA	NA	NA	NA	NA	NA	NA	NA	NA	NA	NA	NA	NA	NA	1.042	NA	1.053	NA	0.971	NA	0.928	NA	1.475	NA	1.541	NA	3.778	2.271	NA	NA	NA	NA
NA	AS_1_SPAPB1A11.03	1.225	0.907	NA	NA	NA	NA	NA	NA	NA	NA	NA	NA	NA	NA	NA	NA	NA	1.232	NA	1.405	NA	1.527	NA	0.97	NA	1.314	NA	2.388	NA	4.679	2.477	NA	NA	NA	NA
NA	AS_1_SPBC115.03	NA	NA	NA	NA	NA	NA	NA	NA	NA	NA	NA	NA	NA	NA	NA	NA	NA	NA	NA	NA	NA	NA	NA	NA	NA	3.227	NA	5.273	NA	9.413	3.564	NA	NA	NA	NA
NA	AS_1_SPBC1347.14c	0.752	0.958	NA	NA	NA	NA	NA	NA	NA	NA	NA	NA	NA	NA	NA	NA	NA	1.123	NA	0.992	NA	1.645	NA	0.934	NA	0.504	NA	0.237	NA	0.451	0.329	NA	NA	NA	NA
NA	AS_1_klp9	NA	NA	NA	NA	NA	NA	NA	NA	NA	NA	NA	NA	NA	NA	NA	NA	NA	NA	NA	0.966	NA	1.087	NA	NA	NA	1.716	NA	2.22	NA	5.796	4.673	NA	NA	NA	NA
NA	AS_1_SPBC15D4.09c	NA	NA	NA	NA	NA	NA	NA	NA	NA	NA	NA	NA	NA	NA	NA	NA	NA	NA	NA	NA	NA	NA	NA	NA	NA	NA	NA	5.571	NA	9.296	3.813	NA	NA	NA	NA
NA	AS_1_mal1	NA	1.492	NA	NA	NA	NA	NA	NA	NA	NA	NA	NA	NA	NA	NA	NA	NA	1.371	NA	1.204	NA	1.366	NA	1.25	NA	2.655	NA	1.791	NA	3.737	2.214	NA	NA	NA	NA
NA	AS_1_meu7	1.158	0.996	NA	NA	NA	NA	NA	NA	NA	NA	NA	NA	NA	NA	NA	NA	NA	1.067	NA	1.122	NA	1.251	NA	1.053	NA	3.45	NA	4.138	NA	2.883	2.947	NA	NA	NA	NA
NA	AS_1_SPBC16C6.01c	NA	NA	NA	NA	NA	NA	NA	NA	NA	NA	NA	NA	NA	NA	NA	NA	NA	0.984	NA	1.047	NA	NA	NA	NA	NA	1.459	NA	2.943	NA	13.81	6.24	NA	NA	NA	NA
NA	AS_1_SPBC16E9.02c	NA	NA	NA	NA	NA	NA	NA	NA	NA	NA	NA	NA	NA	NA	NA	NA	NA	NA	NA	NA	NA	NA	NA	NA	NA	NA	NA	3.773	NA	3.966	2.559	NA	NA	NA	NA
NA	AS_1_SPBC1709.14	NA	NA	NA	NA	NA	NA	NA	NA	NA	NA	NA	NA	NA	NA	NA	NA	NA	NA	NA	NA	NA	NA	NA	1.694	NA	6.547	NA	7.108	NA	10.35	5.623	NA	NA	NA	NA
NA	AS_1_spf31	1.61	1.128	NA	NA	NA	NA	NA	NA	NA	NA	NA	NA	NA	NA	NA	NA	NA	1.453	NA	1.165	NA	1.673	NA	1.042	NA	2.53	NA	6.696	NA	8.068	6.682	NA	NA	NA	NA
NA	AS_1_SPBC1773.03c	NA	NA	NA	NA	NA	NA	NA	NA	NA	NA	NA	NA	NA	NA	NA	NA	NA	NA	NA	NA	NA	NA	NA	NA	NA	14.97	NA	22.92	NA	49.32	18.3	NA	NA	NA	NA
NA	AS_1_SPBC19C2.10	NA	1.643	NA	NA	NA	NA	NA	NA	NA	NA	NA	NA	NA	NA	NA	NA	NA	NA	NA	NA	NA	NA	NA	NA	NA	1.856	NA	4.782	NA	20.23	4.436	NA	NA	NA	NA
NA	AS_1_SPBC23G7.13c	1.004	1.031	NA	NA	NA	NA	NA	NA	NA	NA	NA	NA	NA	NA	NA	NA	NA	0.829	NA	1.691	NA	1.04	NA	1.165	NA	2.906	NA	5.313	NA	3.786	5.33	NA	NA	NA	NA
NA	AS_1_SPBC26H8.04c	NA	NA	NA	NA	NA	NA	NA	NA	NA	NA	NA	NA	NA	NA	NA	NA	NA	NA	NA	NA	NA	NA	NA	1.134	NA	3.898	NA	10.94	NA	12.3	6.415	NA	NA	NA	NA
NA	AS_1_SPBC26H8.12	NA	NA	NA	NA	NA	NA	NA	NA	NA	NA	NA	NA	NA	NA	NA	NA	NA	NA	NA	NA	NA	1.664	NA	1.107	NA	NA	NA	6.396	NA	8.14	4.215	NA	NA	NA	NA
NA	AS_1_mmm1	NA	NA	NA	NA	NA	NA	NA	NA	NA	NA	NA	NA	NA	NA	NA	NA	NA	NA	NA	NA	NA	NA	NA	NA	NA	NA	NA	2.95	NA	3.691	5.021	NA	NA	NA	NA
NA	AS_1_gpi13	NA	0.823	NA	NA	NA	NA	NA	NA	NA	NA	NA	NA	NA	NA	NA	NA	NA	NA	NA	NA	NA	0.999	NA	NA	NA	NA	NA	2.732	NA	5.798	4.286	NA	NA	NA	NA
NA	AS_1_ngg1	NA	NA	NA	NA	NA	NA	NA	NA	NA	NA	NA	NA	NA	NA	NA	NA	NA	NA	NA	NA	NA	1.087	NA	NA	NA	4.094	NA	4.923	NA	5.273	6.151	NA	NA	NA	NA
NA	AS_1_abc1	1.386	NA	NA	NA	NA	NA	NA	NA	NA	NA	NA	NA	NA	NA	NA	NA	NA	NA	NA	NA	NA	1.308	NA	1.05	NA	1.398	NA	3.246	NA	6.926	4.118	NA	NA	NA	NA
NA	AS_1_SPBC30B4.06c	0.747	0.556	NA	NA	NA	NA	NA	NA	NA	NA	NA	NA	NA	NA	NA	NA	NA	0.753	NA	0.854	NA	0.654	NA	0.754	NA	0.652	NA	2.581	NA	4.417	2.229	NA	NA	NA	NA
NA	AS_1_SPBC30D10.15	0.986	NA	NA	NA	NA	NA	NA	NA	NA	NA	NA	NA	NA	NA	NA	NA	NA	1.278	NA	1.463	NA	1.26	NA	1.027	NA	0.929	NA	2.803	NA	5.196	3.159	NA	NA	NA	NA
NA	AS_1_sfc3	NA	NA	NA	NA	NA	NA	NA	NA	NA	NA	NA	NA	NA	NA	NA	NA	NA	NA	NA	1.035	NA	NA	NA	1.049	NA	2.931	NA	6.414	NA	7.127	7.486	NA	NA	NA	NA
NA	AS_1_SPBC337.11	NA	NA	NA	NA	NA	NA	NA	NA	NA	NA	NA	NA	NA	NA	NA	NA	NA	1.189	NA	1.211	NA	NA	NA	NA	NA	1.275	NA	17.84	NA	25.28	16.31	NA	NA	NA	NA
NA	AS_1_rtt109	0.907	NA	NA	NA	NA	NA	NA	NA	NA	NA	NA	NA	NA	NA	NA	NA	NA	0.989	NA	1.063	NA	NA	NA	1.087	NA	NA	NA	2.409	NA	2.285	4.121	NA	NA	NA	NA
NA	AS_1_slu7	NA	NA	NA	NA	NA	NA	NA	NA	NA	NA	NA	NA	NA	NA	NA	NA	NA	NA	NA	NA	NA	1.34	NA	NA	NA	8.129	NA	4.332	NA	9.424	3.901	NA	NA	NA	NA
NA	AS_1_SPBC365.07c	NA	NA	NA	NA	NA	NA	NA	NA	NA	NA	NA	NA	NA	NA	NA	NA	NA	1.058	NA	NA	NA	1.467	NA	1.143	NA	2.544	NA	14.21	NA	7.338	5.518	NA	NA	NA	NA
NA	AS_1_SPBC365.11	2.884	1.203	NA	NA	NA	NA	NA	NA	NA	NA	NA	NA	NA	NA	NA	NA	NA	1.689	NA	1.63	NA	2.443	NA	1.246	NA	2.156	NA	2.956	NA	2.017	2.672	NA	NA	NA	NA
NA	AS_1_SPBC36B7.04	1.188	NA	NA	NA	NA	NA	NA	NA	NA	NA	NA	NA	NA	NA	NA	NA	NA	0.977	NA	0.532	NA	1.006	NA	1.17	NA	2.192	NA	3.019	NA	4.713	2.591	NA	NA	NA	NA
NA	AS_1_SPBC3E7.11c	NA	NA	NA	NA	NA	NA	NA	NA	NA	NA	NA	NA	NA	NA	NA	NA	NA	1.067	NA	1.2	NA	1.292	NA	1.367	NA	5.549	NA	9.153	NA	14.8	8.582	NA	NA	NA	NA
NA	AS_1_mis12	0.396	0.442	NA	NA	NA	NA	NA	NA	NA	NA	NA	NA	NA	NA	NA	NA	NA	NA	NA	NA	NA	NA	NA	1.503	NA	0.3	NA	0.514	NA	0.384	0.358	NA	NA	NA	NA
NA	AS_1_SPBC4F6.14	NA	NA	NA	NA	NA	NA	NA	NA	NA	NA	NA	NA	NA	NA	NA	NA	NA	NA	NA	NA	NA	NA	NA	NA	NA	NA	NA	3.53	NA	3.693	5.833	NA	NA	NA	NA
NA	AS_1_swi10	0.991	1.042	NA	NA	NA	NA	NA	NA	NA	NA	NA	NA	NA	NA	NA	NA	NA	0.911	NA	1.167	NA	0.885	NA	1.108	NA	4.947	NA	6.576	NA	5.134	5.89	NA	NA	NA	NA
NA	AS_1_mug147	1.291	0.904	NA	NA	NA	NA	NA	NA	NA	NA	NA	NA	NA	NA	NA	NA	NA	NA	NA	0.775	NA	NA	NA	1.163	NA	1.686	NA	4.028	NA	3.121	3.142	NA	NA	NA	NA
NA	AS_1_txl1	0.363	0.55	NA	NA	NA	NA	NA	NA	NA	NA	NA	NA	NA	NA	NA	NA	NA	NA	NA	NA	NA	NA	NA	1.495	NA	0.265	NA	2.804	NA	0.461	0.436	NA	NA	NA	NA
NA	AS_1_sim3	NA	NA	NA	NA	NA	NA	NA	NA	NA	NA	NA	NA	NA	NA	NA	NA	NA	NA	NA	NA	NA	NA	NA	NA	NA	11.65	NA	23.23	NA	22.67	20.68	NA	NA	NA	NA
NA	AS_1_SPBC582.10c	0.959	0.76	NA	NA	NA	NA	NA	NA	NA	NA	NA	NA	NA	NA	NA	NA	NA	1.026	NA	1.117	NA	1.207	NA	1.359	NA	2.105	NA	2.227	NA	5.92	3.401	NA	NA	NA	NA
NA	AS_1_SPBC725.05c	NA	NA	NA	NA	NA	NA	NA	NA	NA	NA	NA	NA	NA	NA	NA	NA	NA	NA	NA	NA	NA	NA	NA	NA	NA	NA	NA	20.2	NA	23.95	12.23	NA	NA	NA	NA
NA	AS_1_rvb2	NA	NA	NA	NA	NA	NA	NA	NA	NA	NA	NA	NA	NA	NA	NA	NA	NA	NA	NA	NA	NA	NA	NA	NA	NA	NA	NA	6.307	NA	5.22	5.829	NA	NA	NA	NA
NA	AS_1_sed5	1.315	NA	NA	NA	NA	NA	NA	NA	NA	NA	NA	NA	NA	NA	NA	NA	NA	NA	NA	NA	NA	1.453	NA	1.083	NA	1.55	NA	3.07	NA	2.011	2.561	NA	NA	NA	NA
NA	AS_1_lip5	NA	NA	NA	NA	NA	NA	NA	NA	NA	NA	NA	NA	NA	NA	NA	NA	NA	NA	NA	NA	NA	1.19	NA	NA	NA	NA	NA	12.98	NA	5.333	5.847	NA	NA	NA	NA
NA	AS_1_mdl1	0.776	NA	NA	NA	NA	NA	NA	NA	NA	NA	NA	NA	NA	NA	NA	NA	NA	NA	NA	NA	NA	0.983	NA	NA	NA	5.702	NA	6.433	NA	7.318	8.747	NA	NA	NA	NA
NA	AS_1_gpt1	NA	NA	NA	NA	NA	NA	NA	NA	NA	NA	NA	NA	NA	NA	NA	NA	NA	NA	NA	NA	NA	NA	NA	NA	NA	NA	NA	8.211	NA	8.383	7.255	NA	NA	NA	NA
NA	AS_1_sec65	1.407	NA	NA	NA	NA	NA	NA	NA	NA	NA	NA	NA	NA	NA	NA	NA	NA	1.321	NA	1.469	NA	1.318	NA	1.228	NA	1.591	NA	2.589	NA	3.056	2.095	NA	NA	NA	NA
NA	AS_1_SPCC1620.05	NA	NA	NA	NA	NA	NA	NA	NA	NA	NA	NA	NA	NA	NA	NA	NA	NA	NA	NA	NA	NA	NA	NA	NA	NA	0.873	NA	4.826	NA	4.443	2.246	NA	NA	NA	NA
NA	AS_1_SPCC1672.03c	NA	0.945	NA	NA	NA	NA	NA	NA	NA	NA	NA	NA	NA	NA	NA	NA	NA	NA	NA	1.082	NA	NA	NA	1.603	NA	1.952	NA	3.99	NA	3.604	2.435	NA	NA	NA	NA
NA	AS_1_SPCC1840.12	0.657	0.687	NA	NA	NA	NA	NA	NA	NA	NA	NA	NA	NA	NA	NA	NA	NA	0.854	NA	0.921	NA	0.942	NA	0.727	NA	0.472	NA	3.299	NA	2.995	4.136	NA	NA	NA	NA
NA	AS_1_ppk34	NA	NA	NA	NA	NA	NA	NA	NA	NA	NA	NA	NA	NA	NA	NA	NA	NA	NA	NA	NA	NA	NA	NA	NA	NA	39.79	NA	20.02	NA	9.969	11.42	NA	NA	NA	NA
NA	AS_1_bdp1	NA	NA	NA	NA	NA	NA	NA	NA	NA	NA	NA	NA	NA	NA	NA	NA	NA	NA	NA	NA	NA	1.165	NA	NA	NA	NA	NA	NA	NA	9.075	4.378	NA	NA	NA	NA
NA	AS_1_mug135	2.034	1.483	NA	NA	NA	NA	NA	NA	NA	NA	NA	NA	NA	NA	NA	NA	NA	1.289	NA	1.277	NA	1.676	NA	1.145	NA	1.69	NA	3.528	NA	2.66	2.659	NA	NA	NA	NA
NA	AS_1_tef3	0.618	0.432	NA	NA	NA	NA	NA	NA	NA	NA	NA	NA	NA	NA	NA	NA	NA	0.476	NA	NA	NA	NA	NA	1.994	NA	0.474	NA	0.664	NA	0.465	0.282	NA	NA	NA	NA
NA	AS_1_aph1	NA	NA	NA	NA	NA	NA	NA	NA	NA	NA	NA	NA	NA	NA	NA	NA	NA	NA	NA	NA	NA	NA	NA	NA	NA	0.58	NA	NA	NA	4.134	3.231	NA	NA	NA	NA
NA	AS_1_mdj1	NA	NA	NA	NA	NA	NA	NA	NA	NA	NA	NA	NA	NA	NA	NA	NA	NA	NA	NA	NA	NA	NA	NA	NA	NA	NA	NA	13.68	NA	16.65	12.32	NA	NA	NA	NA
NA	AS_1_spb70	NA	NA	NA	NA	NA	NA	NA	NA	NA	NA	NA	NA	NA	NA	NA	NA	NA	NA	NA	NA	NA	NA	NA	NA	NA	7.856	NA	10.02	NA	12.54	9.145	NA	NA	NA	NA
NA	AS_1_SPCC576.01c	NA	NA	NA	NA	NA	NA	NA	NA	NA	NA	NA	NA	NA	NA	NA	NA	NA	NA	NA	NA	NA	1.309	NA	NA	NA	4.723	NA	4.267	NA	8.689	6.22	NA	NA	NA	NA
NA	AS_1_SPCC895.03c	NA	NA	NA	NA	NA	NA	NA	NA	NA	NA	NA	NA	NA	NA	NA	NA	NA	NA	NA	NA	NA	NA	NA	NA	NA	NA	NA	9.304	NA	18.57	8.859	NA	NA	NA	NA
NA	AS_1_SPCC970.03	NA	NA	NA	NA	NA	NA	NA	NA	NA	NA	NA	NA	NA	NA	NA	NA	NA	NA	NA	NA	NA	NA	NA	NA	NA	NA	NA	5.076	NA	4.428	5.6	NA	NA	NA	NA
NA	AS_1_SPCP1E11.10	NA	NA	NA	NA	NA	NA	NA	NA	NA	NA	NA	NA	NA	NA	NA	NA	NA	NA	NA	NA	NA	0.862	NA	NA	NA	NA	NA	21.5	NA	7.429	10.18	NA	NA	NA	NA
NA	AS_2_prl5	1.687	1.182	NA	NA	NA	NA	NA	NA	NA	NA	NA	NA	0.974	NA	0.933	NA	0.777	1.001	0.755	1.278	0.859	1.128	0.732	1.551	0.888	3.291	1.75	2.03	0.872	2.782	2.18	NA	NA	NA	NA
NA	AS_3_prl5	1.469	1.18	NA	NA	NA	NA	NA	NA	NA	NA	NA	NA	0.961	NA	0.935	NA	0.778	1.028	0.813	1.2	0.834	1.048	0.797	1.631	0.932	3.16	1.833	2.058	1.033	2.89	2.31	NA	NA	NA	NA
NA	AS_1_SPNCRNA.127	4.979	2.736	NA	NA	NA	NA	NA	NA	NA	NA	NA	NA	0.526	NA	1.454	NA	0.252	1.606	0.759	1.205	0.714	2.071	0.759	1.046	1.009	1.513	1.006	1.529	1.129	6.459	2.156	NA	NA	NA	NA
NA	AS_2_SPNCRNA.127	4.854	2.848	NA	NA	NA	NA	NA	NA	NA	NA	NA	NA	0.544	NA	1.572	NA	0.249	1.601	0.72	1.127	0.661	2.24	0.786	NA	1.024	1.444	1	1.535	1.16	6.726	2.059	NA	NA	NA	NA
NA	AS_1_meu16	1.924	NA	NA	NA	NA	NA	NA	NA	NA	NA	NA	NA	1.121	NA	0.728	NA	0.962	1.23	1.073	1.102	1.071	1.197	1.061	1.055	1.051	2.075	1.214	4.787	1.088	2.082	2.2	NA	NA	NA	NA
NA	AS_2_meu16	NA	NA	NA	NA	NA	NA	NA	NA	NA	NA	NA	NA	1.05	NA	0.69	NA	0.985	1.167	NA	NA	1.118	1.045	NA	1.051	NA	1.963	NA	4.207	NA	2.046	2.226	NA	NA	NA	NA
NA	AS_1_SPNCRNA.242	2.293	2.451	NA	NA	NA	NA	NA	NA	NA	NA	NA	NA	0.616	NA	3.638	NA	1.214	1.301	1.065	5.569	4.509	7.185	8.375	1.149	0.882	0.88	0.853	1.8	1.108	0.766	1.259	NA	NA	NA	NA
NA	AS_1_SPNCRNA.372	2.57	2.402	NA	NA	NA	NA	NA	NA	NA	NA	NA	NA	0.315	NA	1.81	NA	0.67	1.265	1.066	7.478	3.552	5.142	3.036	1.315	0.904	1.104	0.856	2.325	1.12	1.741	1.227	NA	NA	NA	NA
NA	AS_3_SPNCRNA.372	2.242	2.358	NA	NA	NA	NA	NA	NA	NA	NA	NA	NA	0.417	NA	3.755	NA	1.288	1.072	1.153	2.484	3.909	1.732	7.314	1.169	0.932	0.928	0.969	2.1	1.249	1.645	1.229	NA	NA	NA	NA
NA	AS_2_SPNCRNA.458	NA	NA	NA	NA	NA	NA	NA	NA	NA	NA	NA	NA	1.027	NA	0.75	NA	1.121	0.855	NA	0.738	NA	0.831	NA	1.159	1.319	2.526	2.116	2.484	2.186	NA	NA	NA	NA	NA	NA
NA	AS_1_SPNCRNA.483	NA	NA	NA	NA	NA	NA	NA	NA	NA	NA	NA	NA	2.01	NA	1.199	NA	NA	NA	NA	NA	NA	NA	NA	NA	NA	NA	NA	15.78	NA	6.319	4.686	NA	NA	NA	NA
NA	AS_3_SPNCRNA.483	NA	NA	NA	NA	NA	NA	NA	NA	NA	NA	NA	NA	2.499	NA	0.872	NA	1.514	2.185	NA	NA	NA	2.877	3.971	0.831	NA	1.72	1.116	0.94	1.389	1.501	NA	NA	NA	NA	NA
NA	AS_1_SPNCRNA.577	NA	NA	NA	NA	NA	NA	NA	NA	NA	NA	NA	NA	NA	NA	NA	NA	NA	NA	NA	NA	NA	NA	NA	NA	NA	NA	NA	4.617	NA	2.761	3.465	NA	NA	NA	NA
NA	AS_1_SPNCRNA.578	1.877	NA	NA	NA	NA	NA	NA	NA	NA	NA	NA	NA	NA	NA	NA	NA	NA	1.306	NA	1.219	NA	1.327	NA	1.14	NA	1.255	NA	3.14	NA	4.295	2.636	NA	NA	NA	NA
NA	I_SPCC1884.01I	0.514	0.704	NA	NA	NA	NA	NA	NA	NA	NA	NA	NA	NA	NA	0.864	NA	NA	0.462	0.455	0.915	1.011	0.49	0.542	1.02	1.206	0.968	1.028	0.599	0.985	0.691	0.825	NA	NA	NA	NA
NA	AS_I_1_SPBC16E9.02c	NA	NA	NA	NA	NA	NA	NA	NA	NA	NA	NA	NA	NA	NA	NA	NA	NA	NA	NA	NA	NA	0.898	NA	0.98	NA	0.726	NA	2.877	NA	3.368	2.055	NA	NA	NA	NA
NA	AS_I_2_eri1	1.458	1.021	NA	NA	NA	NA	NA	NA	NA	NA	NA	NA	NA	NA	NA	NA	NA	NA	NA	1.475	NA	1.3	NA	1.189	NA	1.784	NA	2.958	NA	2.745	2.226	NA	NA	NA	NA
NA	AS_I_1_SPBC3E7.11c	1.098	0.808	NA	NA	NA	NA	NA	NA	NA	NA	NA	NA	NA	NA	NA	NA	NA	1.145	NA	1.121	NA	1.042	NA	1.328	NA	3.333	NA	4.775	NA	6.287	2.857	NA	NA	NA	NA
NA	AS_I_1_alg5	NA	NA	NA	NA	NA	NA	NA	NA	NA	NA	NA	NA	NA	NA	NA	NA	NA	NA	NA	0.965	NA	1.014	NA	NA	NA	1.216	NA	8.018	NA	5.047	5.012	NA	NA	NA	NA
NA	AS_I_1_cds1	NA	NA	NA	NA	NA	NA	NA	NA	NA	NA	NA	NA	NA	NA	NA	NA	NA	NA	NA	NA	NA	NA	NA	NA	NA	NA	NA	4.408	NA	3.573	2.218	NA	NA	NA	NA
NA	AS_I_1_ams2	NA	NA	NA	NA	NA	NA	NA	NA	NA	NA	NA	NA	NA	NA	NA	NA	NA	NA	NA	NA	NA	NA	NA	1.358	NA	2.667	NA	4.875	NA	3.639	3.334	NA	NA	NA	NA
NA	AS_I_1_smc6	NA	NA	NA	NA	NA	NA	NA	NA	NA	NA	NA	NA	NA	NA	NA	NA	NA	NA	NA	NA	NA	0.712	NA	NA	NA	NA	NA	7.299	NA	10.2	3.079	NA	NA	NA	NA
NA	AS_I_2_SPCC737.06c	1.215	NA	NA	NA	NA	NA	NA	NA	NA	NA	NA	NA	NA	NA	NA	NA	NA	0.948	NA	1.003	NA	0.946	NA	1.043	NA	1.309	NA	3.093	NA	7.242	2.17	NA	NA	NA	NA
NA	AS_I_1_pol1	NA	NA	NA	NA	NA	NA	NA	NA	NA	NA	NA	NA	NA	NA	NA	NA	NA	NA	NA	NA	NA	NA	NA	NA	NA	NA	NA	6.142	NA	4.054	2.59	NA	NA	NA	NA
NA	AS_I_1_atp10	1.549	NA	NA	NA	NA	NA	NA	NA	NA	NA	NA	NA	NA	NA	NA	NA	NA	1.155	NA	1.095	NA	1.06	NA	0.956	NA	1.389	NA	1.976	NA	2.334	2.599	NA	NA	NA	NA
NA	AS_I_1_SPAC13F5.04c	NA	NA	NA	NA	NA	NA	NA	NA	NA	NA	NA	NA	NA	NA	NA	NA	NA	1.273	NA	NA	NA	NA	NA	NA	NA	1.358	NA	4.591	NA	4.927	2.08	NA	NA	NA	NA
NA	AS_I_1_SPAC6G10.06	0.952	0.899	NA	NA	NA	NA	NA	NA	NA	NA	NA	NA	NA	NA	NA	NA	NA	0.945	NA	1.013	NA	0.833	NA	1.003	NA	1.457	NA	4.355	NA	7.982	3.573	NA	NA	NA	NA
NA	AS_I_1_trm5	1.787	NA	NA	NA	NA	NA	NA	NA	NA	NA	NA	NA	NA	NA	NA	NA	NA	NA	NA	NA	NA	NA	NA	NA	NA	0.842	NA	2.662	NA	2.715	2.486	NA	NA	NA	NA
NA	AS_I_1_SPAPB1A10.08	NA	NA	NA	NA	NA	NA	NA	NA	NA	NA	NA	NA	NA	NA	NA	NA	NA	NA	NA	NA	NA	NA	NA	2.916	NA	7.965	NA	5.215	NA	2.669	3.133	NA	NA	NA	NA
NA	nat_ORF	NA	NA	NA	NA	NA	NA	NA	NA	NA	NA	NA	NA	NA	NA	94.23	NA	131.4	NA	NA	465.2	35.16	129	33.2	NA	NA	NA	NA	NA	NA	NA	NA	NA	NA	NA	NA
NA	SPNCRNA.44	5.667	3.937	NA	NA	NA	NA	NA	NA	NA	NA	NA	NA	0.772	NA	1.273	NA	0.251	1.804	0.827	1.648	0.586	2.54	0.766	0.867	1.08	1.351	1.103	1.662	1.305	10.45	5.563	NA	NA	NA	NA
NA	c1685.13.rc	NA	NA	1.122	2.434	0.825949	1.621	0.945	1.415	4.11	1.36	2.311	0.4	NA	0.531	NA	0.452	NA	NA	NA	NA	NA	NA	NA	NA	NA	NA	NA	NA	NA	NA	NA	NA	NA	NA	NA
NA	c27d7.10c	NA	NA	5.95	11.8	0.907407	1.086	1.087	2.052	16.98	7.349	11.25	3.766	NA	0.793	NA	5.039	NA	NA	NA	NA	NA	NA	NA	NA	NA	NA	NA	NA	NA	NA	NA	NA	NA	NA	NA
NA	c56f8.12.rc	NA	NA	2.435	5.237	0.638042	0.186	0.948	1.118	2.62	2.291	1.809	3.717	NA	0.395	NA	3.6	NA	NA	NA	NA	NA	NA	NA	NA	NA	NA	NA	NA	NA	NA	NA	NA	NA	NA	NA
NA	dh.cen.repeat-matk.rc	NA	NA	1.203	1.001	1.09219	NA	0.722	0.488	0.469	0.4	NA	NA	NA	0.502	NA	NA	NA	NA	NA	NA	NA	NA	NA	NA	NA	NA	NA	NA	NA	NA	NA	NA	NA	NA	NA
NA	fio1.rc	NA	NA	1.512	2.93	NA	NA	1.072	NA	3.409	2.138	NA	NA	NA	NA	NA	NA	NA	NA	NA	NA	NA	NA	NA	NA	NA	NA	NA	NA	NA	NA	NA	NA	NA	NA	NA
NA	i27_rad24	NA	NA	1.539	1.466	0.900595	NA	1.162	0.65	2.325	2.228	NA	0.562	NA	1.439	NA	0.551	NA	NA	NA	NA	NA	NA	NA	NA	NA	NA	NA	NA	NA	NA	NA	NA	NA	NA	NA
NA	kan-mx	NA	NA	31.05	60.9	9.91304	30.85	33.62	15.14	61.86	36.24	41.35	139	NA	28.94	NA	114.3	NA	NA	NA	NA	NA	NA	NA	NA	NA	NA	NA	NA	NA	NA	NA	NA	NA	NA	NA
NA	meu8.rc	NA	NA	2.139	2.05	0.792285	NA	1.062	NA	1.706	2.956	3.114	1.215	NA	0.419	NA	1.15	NA	NA	NA	NA	NA	NA	NA	NA	NA	NA	NA	NA	NA	NA	NA	NA	NA	NA	NA
NA	pho1.rc	NA	NA	0.557	0.481	0.848012	2.078	0.803	1.166	0.245	0.345	0.623	0.916	NA	0.977	NA	1.077	NA	NA	NA	NA	NA	NA	NA	NA	NA	NA	NA	NA	NA	NA	NA	NA	NA	NA	NA
NA	prl44	NA	NA	2.288	3.54	0.929293	NA	1.119	0.674	2.262	4.532	NA	1.069	NA	1.236	NA	1.129	NA	NA	NA	NA	NA	NA	NA	NA	NA	NA	NA	NA	NA	NA	NA	NA	NA	NA	NA
NA	vps53.rc	NA	NA	1.936	1.728	1.02602	NA	1.062	0.923	2.133	2.145	1.492	0.509	NA	0.996	NA	0.855	NA	NA	NA	NA	NA	NA	NA	NA	NA	NA	NA	NA	NA	NA	NA	NA	NA	NA	NA
