# Supplementary material for: Fission Yeast CSL Transcription Factors: Mapping Their Target Genes and Biological Roles
Source: PLoS One. 2015 Sep 14;10(9):e0137820. doi: 10.1371/journal.pone.0137820 (PMC4569565; doi:10.1371/journal.pone.0137820)
Supplement: S7 Table — (XLS) [file pone.0137820.s013.xls]

## Sheet: List1
S7 Table. Periodically expressed genes showing differential expression in CSL deletion or overexpression (from Fig. 2).
ID	Name	Description
SPAC1039.01	SPAC1039.01	amino acid permease (predicted)
SPAC23D3.12	SPAC23D3.12	inorganic phosphate transporter (predicted)
SPAC26F1.07	SPAC26F1.07	glucose 1-dehydrogenase (NADP+) (predicted)
SPAC27D7.09c	SPAC27D7.09c	But2 family protein
SPAC27D7.11c	SPAC27D7.11c	But2 family protein
SPAC30D11.01c	SPAC30D11.01c	alpha-glucosidase (predicted)
SPAC3G6.05	SPAC3G6.05	Mpv17/PMP22 family protein 1 (predicted)
SPAC637.03	SPAC637.03	conserved fungal protein
SPAC6F12.06	SPAC6F12.06	Rho GDP dissociation inhibitor Rdi1 (predicted)
SPAC750.05c	SPAC750.05c	S. pombe specific 5Tm protein family
SPAC869.02c	SPAC869.02c	nitric oxide dioxygenase (predicted)
SPAC869.05c	SPAC869.05c	sulfate transporter (predicted)
SPAC977.01	SPAC977.01	S. pombe specific 5Tm protein family
SPAPB15E9.01c	SPAPB15E9.01c	sequence orphan
SPAPB24D3.07c	SPAPB24D3.07c	sequence orphan
SPBC119.03	SPBC119.03	human COMT catechol O-methyltransferase homolog 1
SPBC11C11.06c	SPBC11C11.06c	sequence orphan
SPBC1271.09	SPBC1271.09	glycerophosphodiester transporter (predicted)
SPBC16D10.08c	SPBC16D10.08c	heat shock protein Hsp104 (predicted)
SPBC19C7.04c	SPBC19C7.04c	conserved fungal protein
SPBC1E8.05	SPBC1E8.05	conserved fungal protein
SPBC21C3.19	SPBC21C3.19	SBDS family protein Rtc3 (predicted)
SPBC25B2.08	SPBC25B2.08	sequence orphan
SPBC32F12.10	SPBC32F12.10	phosphoglucomutase (predicted)
SPBC660.06	SPBC660.06	conserved fungal protein
SPBPB2B2.01	SPBPB2B2.01	amino acid permease (predicted)
SPBPB2B2.05	SPBPB2B2.05	peptidase family C26 protein
SPBPB2B2.19c	SPBPB2B2.19c	S. pombe specific 5Tm protein family
SPBPB7E8.01	SPBPB7E8.01	sequence orphan
SPBPJ4664.02	SPBPJ4664.02	cell surface glycoprotein (predicted)
SPCC1183.11	SPCC1183.11	MS ion channel protein 1 (predicted)
SPCC1223.09	SPCC1223.09	uricase (predicted)
SPCC1235.01	SPCC1235.01	sequence orphan
SPCC285.05	SPCC285.05	purine nucleoside transmembrane transporter (predicted)
SPCC576.02	SPCC576.02	hydantoin racemase family (predicted)
SPCC965.06	SPCC965.06	potassium channel subunit/aldo-keto reductase (predicted)
SPBC359.03c	aat1	amino acid transporter Aat1
SPAC5H10.06c	adh4	alcohol dehydrogenase Adh4
SPCC18B5.01c	bfr1	brefeldin A efflux transporter Bfr1
SPAC26H5.08c	bgl2	glucan beta-glucosidase Bgl2 (predicted)
SPBC3D6.02	but2	But2 family protein But2
SPBC1D7.05	byr2	MAP kinase kinase kinase Byr2
SPAC8C9.03	cgs1	cAMP-dependent protein kinase regulatory subunit Cgs1
SPAC1B1.01	deb1	transcription factor Deb1/Rdp1
SPAC821.09	eng1	endo-1,3-beta-glucanase Eng1
SPAC1687.16c	erg31	C-5 sterol desaturase Erg31
SPBC1685.13	fhn1	Fhn1 plasma membrane organization protein
SPAC1F7.08	fio1	iron transport multicopper oxidase Fio1
SPAC1F7.07c	fip1	iron permease Fip1
SPBPB2B2.13	gal1	galactokinase Gal1
SPBC29A10.08	gas2	1,3-beta-glucanosyltransferase Gas2 (predicted)
SPBC4B4.08	ght2	hexose transporter Ght2
SPBC32F12.03c	gpx1	glutathione peroxidase Gpx1
SPCC965.07c	gst2	glutathione S-transferase Gst2
SPAC688.04c	gst3	glutathione S-transferase Gst3
SPAC20G4.03c	hri1	eIF2 alpha kinase Hri1
SPBC3E7.02c	hsp16	heat shock protein Hsp16
SPAC926.04c	hsp90	Hsp90 chaperone
SPAC4A8.04	isp6	vacuolar serine protease Isp6
SPAC25B8.13c	isp7	2-OG-Fe(II) oxygenase superfamily protein
SPAC27D7.03c	mei2	RNA-binding protein involved in meiosis Mei2
SPAC513.03	mfm2	M-factor precursor Mfm2
SPAC22H12.01c	mug35	sequence orphan
SPCC1020.10	oca2	serine/threonine protein kinase Oca2
SPCC338.12	pbi2	proteinase B inhibitor Pbi2 (predicted)
SPAC29B12.10c	pgt1	glutathione transporter Pgt1
SPBP4G3.02	pho1	acid phosphatase Pho1
SPAC9E9.11	plr1	pyridoxal reductase Plr1
SPAC4D7.03	pop2	F-box/WD repeat protein Pop2
SPAC869.10c	put4	proline specific plasma membrane permease Put4 (predicted)
SPAC343.12	rds1	conserved fungal protein
SPAC22F3.12c	rgs1	regulator of G-protein signaling Rgs1
SPBC1105.14	rsv2	transcription factor Rsv2
SPAC17G6.13	slt1	sequence orphan Slt1
SPCC1322.08	srk1	MAPK-activated protein kinase Srk1
SPCC1442.01	ste6	guanyl-nucleotide exchange factor Ste6
SPBC4F6.09	str1	siderophore-iron transporter Str1
SPAC328.03	tps1	alpha,alpha-trehalose-phosphate synthase
SPAC1B3.16c	vht1	vitamin H transporter Vth1
SPAC10F6.06	vip1	RNA-binding protein Vip1
SPBC16D10.06	zrt1	ZIP zinc transporter Zrt1
